# Supplementary material for: GSEA–SDBE: A gene selection method for breast cancer classification based on GSEA and analyzing differences in performance metrics
Source: PLoS One. 2022 Apr 26;17(4):e0263171. doi: 10.1371/journal.pone.0263171 (PMC9041804; doi:10.1371/journal.pone.0263171)
Supplement: S1 Table — (XLS) [file pone.0263171.s004.xls]

## Sheet: S1
S1 Table. Gsea_report_for_Tumor_and_Normal
(a) gsea_report_for_normal
NAME	GS<br> follow link to MSigDB	GS DETAILS	SIZE	ES	NES	NOM p-val	FDR q-val	FWER p-val	RANK AT MAX	LEADING EDGE
KEGG_OOCYTE_MEIOSIS	KEGG_OOCYTE_MEIOSIS	Details ...	17	0.641533	1.43734	0.114173	0.459898	0.524	416	tags=82%, list=21%, signal=103%
KEGG_CELL_CYCLE	KEGG_CELL_CYCLE	Details ...	26	0.599645	1.36963	0.201149	0.319102	0.635	425	tags=77%, list=21%, signal=96%
KEGG_SYSTEMIC_LUPUS_ERYTHEMATOSUS	KEGG_SYSTEMIC_LUPUS_ERYTHEMATOSUS	Details ...	16	0.586694	1.23429	0.287908	0.380467	0.821	702	tags=81%, list=35%, signal=124%
KEGG_PROGESTERONE_MEDIATED_OOCYTE_MATURATION	KEGG_PROGESTERONE_MEDIATED_OOCYTE_MATURATION	Details ...	16	0.458471	1.20498	0.276191	0.316994	0.856	204	tags=50%, list=10%, signal=55%
KEGG_ECM_RECEPTOR_INTERACTION	KEGG_ECM_RECEPTOR_INTERACTION	Details ...	22	0.203503	0.551393	0.91844	0.933035	0.999	405	tags=36%, list=20%, signal=45%
(b) gsea_report_for_Tumor
NAME	GS<br> follow link to MSigDB	GS DETAILS	SIZE	ES	NES	NOM p-val	FDR q-val	FWER p-val	RANK AT MAX	LEADING EDGE
KEGG_NEUROACTIVE_LIGAND_RECEPTOR_INTERACTION	KEGG_NEUROACTIVE_LIGAND_RECEPTOR_INTERACTION	Details ...	28	-0.443825	-1.42513	0.103604	1	0.497	630	tags=57%, list=32%, signal=82%
KEGG_JAK_STAT_SIGNALING_PATHWAY	KEGG_JAK_STAT_SIGNALING_PATHWAY	Details ...	18	-0.483215	-1.34383	0.142553	1	0.624	561	tags=61%, list=28%, signal=84%
KEGG_LEUKOCYTE_TRANSENDOTHELIAL_MIGRATION	KEGG_LEUKOCYTE_TRANSENDOTHELIAL_MIGRATION	Details ...	18	-0.448886	-1.24712	0.237805	1	0.755	481	tags=56%, list=24%, signal=72%
KEGG_TIGHT_JUNCTION	KEGG_TIGHT_JUNCTION	Details ...	18	-0.391728	-1.08442	0.384454	1	0.868	603	tags=61%, list=30%, signal=87%
KEGG_PPAR_SIGNALING_PATHWAY	KEGG_PPAR_SIGNALING_PATHWAY	Details ...	16	-0.467722	-1.07207	0.407159	1	0.873	756	tags=75%, list=38%, signal=120%
KEGG_REGULATION_OF_ACTIN_CYTOSKELETON	KEGG_REGULATION_OF_ACTIN_CYTOSKELETON	Details ...	23	-0.321644	-1.05508	0.377828	0.957463	0.883	386	tags=39%, list=19%, signal=48%
KEGG_INSULIN_SIGNALING_PATHWAY	KEGG_INSULIN_SIGNALING_PATHWAY	Details ...	15	-0.38655	-1.03417	0.43018	0.861092	0.889	764	tags=67%, list=38%, signal=107%
KEGG_CHEMOKINE_SIGNALING_PATHWAY	KEGG_CHEMOKINE_SIGNALING_PATHWAY	Details ...	27	-0.331004	-1.00798	0.435955	0.804265	0.898	580	tags=44%, list=29%, signal=62%
KEGG_CELL_ADHESION_MOLECULES_CAMS	KEGG_CELL_ADHESION_MOLECULES_CAMS	Details ...	16	-0.360272	-0.965807	0.505285	0.793973	0.92	329	tags=38%, list=16%, signal=45%
KEGG_CYTOKINE_CYTOKINE_RECEPTOR_INTERACTION	KEGG_CYTOKINE_CYTOKINE_RECEPTOR_INTERACTION	Details ...	43	-0.290423	-0.959249	0.496437	0.725754	0.921	594	tags=40%, list=30%, signal=55%
KEGG_AXON_GUIDANCE	KEGG_AXON_GUIDANCE	Details ...	25	-0.279664	-0.913666	0.55	0.730343	0.934	702	tags=52%, list=35%, signal=79%
KEGG_PATHWAYS_IN_CANCER	KEGG_PATHWAYS_IN_CANCER	Details ...	46	-0.225294	-0.835399	0.719807	0.790318	0.959	830	tags=52%, list=42%, signal=87%
KEGG_MAPK_SIGNALING_PATHWAY	KEGG_MAPK_SIGNALING_PATHWAY	Details ...	26	-0.25057	-0.82483	0.718009	0.745065	0.963	984	tags=65%, list=49%, signal=127%
KEGG_FOCAL_ADHESION	KEGG_FOCAL_ADHESION	Details ...	38	-0.264654	-0.821164	0.673423	0.695781	0.963	515	tags=37%, list=26%, signal=49%
KEGG_PURINE_METABOLISM	KEGG_PURINE_METABOLISM	Details ...	19	-0.190571	-0.630739	0.941309	0.863655	0.989	707	tags=47%, list=35%, signal=73%
