# Supplementary material for: GSEA–SDBE: A gene selection method for breast cancer classification based on GSEA and analyzing differences in performance metrics
Source: PLoS One. 2022 Apr 26;17(4):e0263171. doi: 10.1371/journal.pone.0263171 (PMC9041804; doi:10.1371/journal.pone.0263171)
Supplement: S2 Table — (XLSX) [file pone.0263171.s005.xlsx]

## Sheet: Sheet1
S2 Table. The 60 genes listed in descending order of importance
Model	Descending order	gene_1	gene_2	gene_3	gene_4	gene_5	gene_6	gene_7	gene_8	gene_9	gene_10	gene_11	gene_12	gene_13	gene_14	gene_15	gene_16	gene_17	gene_18	gene_19	gene_20	gene_21	gene_22	gene_23	gene_24	gene_25	gene_26	gene_27	gene_28	gene_29	gene_30	gene_31	gene_32	gene_33	gene_34	gene_35	gene_36	gene_37	gene_38	gene_39	gene_40	gene_41	gene_42	gene_43	gene_44	gene_45	gene_46	gene_47	gene_48
RF	Importance	VEGFD	SPRY2	TSLP	LIFR	PKMYT1	FGF1	CCL14	CDK1	CCNB1	PLK1	TGFBR2	LEP	FOXO1	CDC25C	CXCL2	CXCL12	CX3CL1	BUB1	PTTG1	STAT5B	GHR	LEPR	PPARG	KIT	FGF2	PDGFA	NGFR	CDC20	CCNA2	BUB1B	FZD4	RUNX1T1	CCNB2	PLD1	STAT5A	IL11RA	CCL28	IGF1	ZBTB16	EDA	LAMA3	MAPK10	TNFRSF10D	FZD7	E2F1	JUN	EPAS1	CHEK1
[truncated: 12 more columns]
