# Supplementary material for: GSEA–SDBE: A gene selection method for breast cancer classification based on GSEA and analyzing differences in performance metrics
Source: PLoS One. 2022 Apr 26;17(4):e0263171. doi: 10.1371/journal.pone.0263171 (PMC9041804; doi:10.1371/journal.pone.0263171)
Supplement: S3 Table — (XLS) [file pone.0263171.s006.xls]

## Sheet: My Worksheet
S3 Table. Genes sorted in a descending order in 19 iterations.
(a) MCC as the object of difference analysis.
model	analysis object	loop number	gene_1	gene_2	gene_3	gene_4	gene_5	gene_6	gene_7	gene_8	gene_9	gene_10	gene_11	gene_12	gene_13	gene_14	gene_15	gene_16	gene_17	gene_18	gene_19	gene_20	gene_21	gene_22	gene_23	gene_24	gene_25	gene_26	gene_27	gene_28	gene_29	gene_30	gene_31	gene_32	gene_33	gene_34	gene_35	gene_36	gene_37	gene_38	gene_39	gene_40	gene_41	gene_42	gene_43	gene_44	gene_45	gene_46	gene_47
RF	MCC	0	VEGFD	SPRY2	TSLP	LIFR	PKMYT1	FGF1	CCL14	CDK1	CCNB1	PLK1	TGFBR2	LEP	FOXO1	CDC25C	CXCL2	CXCL12	CX3CL1	BUB1	PTTG1	STAT5B	GHR	LEPR	PPARG	KIT	FGF2	PDGFA	NGFR	CDC20	CCNA2	BUB1B	FZD4	RUNX1T1	CCNB2	PLD1	STAT5A	IL11RA	CCL28	IGF1	ZBTB16	EDA	LAMA3	MAPK10	TNFRSF10D	FZD7	E2F1	JUN	EPAS1
RF	MCC	1	VEGFD	TSLP	PKMYT1	SPRY2	LIFR	CCL14	LAMA3	CCNB1	IGF1	PCNA	CDC20	ZBTB16	NGFR	EPAS1	PTTG1	ORC6	E2F1	FZD7	FOS	BUB1B	FGF2	CDC25C	CX3CL1	STAT5B	CDC7	ESPL1	TTK	DBF4	CCNE2	CCL28	PTCH1	RUNX1T1	CHEK1	CXCL12	FZD4	FGF1	KIT	LEP	PLD1	BUB1	IL11RA	CXCL2	FOXO1	CDK1	PLK1	GHR	PPARG
RF	MCC	2	VEGFD	TSLP	PKMYT1	LIFR	SPRY2	CDC20	PTTG1	EPAS1	DBF4	CDK1	CX3CL1	CCNB1	LAMA3	FZD7	PLK1	PTCH1	PIK3R1	LAMB3	ESPL1	TNFRSF10D	CDC7	FGF2	BUB1B	FOS	E2F1	KIT	LEP	CCL28	BUB1	CXCL2	FOXO1	CCNB2	PLD1	FGF1	TTK	CXCL12	JUN	CCNE2	CCNA2	SPRY1	FZD4	MAPK10	PCNA	ZBTB16	CDC25C	STAT5B	LEPR
RF	MCC	3	VEGFD	TSLP	PKMYT1	CDC20	PTTG1	LIFR	SPRY2	ORC6	CCL28	CXCL2	DBF4	CDK1	LAMB3	PLD1	TTK	PCNA	JUN	PPARG	KIT	FOS	FGF2	PLK1	PIK3R1	CCNB1	FOXO1	CCNE2	CDC25C	EDA	ZBTB16	IL11RA	CHEK1	FZD4	RUNX1T1	SPRY1	CCNA2	CCL14	LEPR	FGF1	TNFRSF10D	CX3CL1	LEP	CDC7	LAMA3	PTCH1	GHR	TGFBR2	BUB1B
RF	MCC	4	VEGFD	TSLP	PKMYT1	LIFR	CDC20	PTTG1	SPRY2	FOS	CCL28	CXCL2	DBF4	CDC7	ESPL1	STAT5B	CXCL12	LAMB3	JUN	CCNE2	TNFRSF10D	LEP	CCL14	FGF1	PTCH1	SPRY1	E2F1	IGF1	CCNA2	STAT5A	CCNB2	BUB1	TGFBR2	FZD7	EPAS1	CCNB1	KIT	FGF2	RUNX1T1	PIK3R1	CDK1	CDC25C	TTK	EDA	ZBTB16	IL11RA	CHEK1	PDGFA	GHR
RF	MCC	5	VEGFD	TSLP	PKMYT1	CDC20	PTTG1	LIFR	SPRY2	CXCL2	CCL28	STAT5B	CCNE2	FGF1	BUB1	CDC25C	CDK1	CHEK1	BUB1B	PLD1	FZD4	FOXO1	MAPK10	TTK	RUNX1T1	PCNA	FGF2	LEPR	KIT	EPAS1	FZD7	CCNB1	STAT5A	IL11RA	E2F1	SPRY1	PTCH1	TNFRSF10D	JUN	NGFR	CXCL12	DBF4	CCNB2	PPARG	ESPL1	CX3CL1	LAMA3	ORC6	ZBTB16
RF	MCC	6	VEGFD	TSLP	PKMYT1	CCL28	LIFR	PTTG1	CXCL2	CDC20	SPRY2	SPRY1	FZD4	LEPR	TTK	CX3CL1	DBF4	CDC25C	BUB1	FZD7	CHEK1	LAMA3	CCNE2	PCNA	FOS	CDC7	TNFRSF10D	CXCL12	PDGFA	CCNB2	BUB1B	ZBTB16	PIK3R1	LEP	PLK1	CCNA2	CCNB1	LAMB3	CCL14	KIT	PPARG	FGF2	EDA	FOXO1	FGF1	STAT5B	NGFR	JUN	GHR
RF	MCC	7	VEGFD	TSLP	PKMYT1	PTTG1	LIFR	CCL28	CXCL2	CDC20	SPRY2	CX3CL1	CHEK1	EDA	FGF1	E2F1	FZD4	TNFRSF10D	FOS	ZBTB16	JUN	KIT	CDC25C	NGFR	DBF4	ORC6	STAT5A	PLD1	CCL14	CCNB1	LAMB3	ESPL1	FGF2	PLK1	MAPK10	BUB1B	CCNB2	PDGFA	PCNA	CCNE2	LEP	LAMA3	IL11RA	RUNX1T1	CDK1	TGFBR2	PTCH1	IGF1	FZD7
RF	MCC	8	VEGFD	TSLP	PKMYT1	CCL28	CX3CL1	CHEK1	LIFR	CXCL2	EDA	PTTG1	CDC20	SPRY2	CCL14	ZBTB16	LEP	ESPL1	MAPK10	FZD4	IL11RA	PPARG	SPRY1	FOS	CCNB2	LEPR	CDC7	CCNE2	PIK3R1	STAT5B	PDGFA	PTCH1	FZD7	CXCL12	CDK1	CCNA2	FOXO1	ORC6	KIT	FGF2	CDC25C	NGFR	DBF4	BUB1B	E2F1	FGF1	IGF1	BUB1	EPAS1
RF	MCC	9	VEGFD	TSLP	PKMYT1	CX3CL1	PTTG1	CDC20	EDA	CCL28	CHEK1	CXCL2	LIFR	SPRY2	CDK1	KIT	BUB1B	NGFR	LEP	CXCL12	PTCH1	PIK3R1	CDC7	EPAS1	FGF2	LAMB3	LAMA3	CCNB2	FZD4	FOS	STAT5A	TTK	JUN	PCNA	ZBTB16	BUB1	FGF1	E2F1	RUNX1T1	PLK1	PLD1	SPRY1	PDGFA	IL11RA	CCNE2	PPARG	TNFRSF10D	CCNB1	ESPL1
RF	MCC	10	VEGFD	TSLP	PKMYT1	CCL28	CDC20	PTTG1	CHEK1	CXCL2	LIFR	EDA	CX3CL1	SPRY2	ORC6	BUB1B	STAT5B	CDC25C	LAMA3	PCNA	KIT	FGF1	PTCH1	FZD4	LEPR	LAMB3	IGF1	FOXO1	ESPL1	CCNB1	TNFRSF10D	PPARG	CCNE2	IL11RA	PDGFA	SPRY1	PLD1	PLK1	RUNX1T1	CXCL12	BUB1	PIK3R1	CCNA2	TTK	STAT5A	FOS	CDC7	EPAS1	FGF2
RF	MCC	11	VEGFD	TSLP	PKMYT1	CXCL2	CX3CL1	CHEK1	ORC6	STAT5B	CCL28	CDC20	PTTG1	LIFR	EDA	BUB1B	SPRY2	LAMA3	CXCL12	FGF2	LEP	TNFRSF10D	ESPL1	STAT5A	FZD7	CCNB2	EPAS1	PCNA	CDK1	JUN	CCNA2	PIK3R1	BUB1	CCL14	PLD1	E2F1	PDGFA	IL11RA	KIT	FGF1	CCNE2	PTCH1	LEPR	LAMB3	FOXO1	SPRY1	CDC7	MAPK10	NGFR
RF	MCC	12	VEGFD	TSLP	PKMYT1	CXCL2	CHEK1	STAT5B	BUB1B	PTTG1	CCL28	CDC20	LIFR	EDA	ORC6	CX3CL1	SPRY2	CXCL12	CCNB2	PDGFA	PIK3R1	FGF1	E2F1	TNFRSF10D	LAMB3	MAPK10	JUN	KIT	ZBTB16	DBF4	PCNA	FZD4	TTK	CCNB1	CDC7	SPRY1	IGF1	CDC25C	PTCH1	CCNE2	TGFBR2	LEP	PLD1	ESPL1	BUB1	CCNA2	CDK1	FZD7	FOS
RF	MCC	13	VEGFD	TSLP	PKMYT1	CCL28	CXCL2	ORC6	PTTG1	BUB1B	CDC20	LIFR	CX3CL1	STAT5B	EDA	CHEK1	SPRY2	CCNB2	LAMA3	PDGFA	LAMB3	E2F1	PTCH1	SPRY1	GHR	PCNA	CDC7	KIT	DBF4	RUNX1T1	FGF2	PLD1	ESPL1	FZD7	CCNA2	CDK1	FOS	STAT5A	BUB1	LEP	EPAS1	CDC25C	LEPR	CCNB1	FZD4	TNFRSF10D	NGFR	PIK3R1	IL11RA
RF	MCC	14	VEGFD	TSLP	PKMYT1	CX3CL1	CXCL2	EDA	ORC6	CCNB2	CCL28	PTTG1	CDC20	LIFR	CHEK1	STAT5B	BUB1B	SPRY2	BUB1	LAMB3	DBF4	CCNE2	CDK1	EPAS1	FGF2	JUN	IL11RA	CCNB1	MAPK10	PPARG	CXCL12	TNFRSF10D	NGFR	FOS	FOXO1	PLK1	ESPL1	ZBTB16	KIT	CDC7	PCNA	SPRY1	PTCH1	CCNA2	FZD4	LAMA3	LEP	PDGFA	GHR
RF	MCC	15	VEGFD	TSLP	PKMYT1	CXCL2	STAT5B	CX3CL1	DBF4	CDC7	PTTG1	BUB1B	CDC20	LIFR	CDK1	ORC6	EDA	CCNB2	FOXO1	PIK3R1	CCL28	CHEK1	BUB1	SPRY2	LEPR	E2F1	MAPK10	LAMA3	CCNB1	FGF2	FGF1	IGF1	KIT	FOS	SPRY1	TTK	PCNA	LEP	ZBTB16	CCNE2	EPAS1	JUN	IL11RA	ESPL1	CDC25C	LAMB3	PPARG	CXCL12	PTCH1
RF	MCC	16	VEGFD	TSLP	PKMYT1	CXCL2	CX3CL1	CDC20	PIK3R1	PTTG1	CHEK1	FOXO1	CCNB2	EDA	ORC6	LIFR	BUB1B	DBF4	CDK1	SPRY2	CCL28	BUB1	CDC7	STAT5B	JUN	CXCL12	ZBTB16	FZD7	IGF1	FZD4	PCNA	CCNB1	GHR	LAMB3	CDC25C	ESPL1	EPAS1	PLD1	PPARG	NGFR	FOS	KIT	FGF1	FGF2	PLK1	PDGFA	LEP	TTK	LEPR
RF	MCC	17	VEGFD	TSLP	PKMYT1	CXCL2	CCL28	LIFR	JUN	CCNB2	CHEK1	PTTG1	ORC6	BUB1B	DBF4	BUB1	CDC7	PIK3R1	CDC20	CDK1	CX3CL1	EDA	FOXO1	STAT5B	SPRY2	LAMA3	CCNA2	E2F1	FZD7	PCNA	PPARG	ESPL1	KIT	FGF2	PTCH1	FOS	CCL14	STAT5A	GHR	FZD4	ZBTB16	LAMB3	PLK1	PDGFA	TTK	LEPR	EPAS1	TNFRSF10D	FGF1
RF	MCC	18	VEGFD	TSLP	PKMYT1	CX3CL1	CXCL2	PIK3R1	CCNB2	SPRY2	E2F1	CCNA2	LAMA3	STAT5B	FOXO1	EDA	CDC20	CDC7	DBF4	ORC6	PTTG1	CHEK1	JUN	FZD7	PCNA	LIFR	CCL28	BUB1B	BUB1	CDK1	ESPL1	LEP	FOS	STAT5A	ZBTB16	TTK	CXCL12	TNFRSF10D	CCNE2	MAPK10	CDC25C	EPAS1	PDGFA	IL11RA	FGF1	SPRY1	LAMB3	FZD4	RUNX1T1
RF	MCC	19	VEGFD	TSLP	PKMYT1	CXCL2	CDC20	CCNB2	E2F1	FZD7	PTTG1	CCL28	CDK1	PCNA	DBF4	BUB1	BUB1B	JUN	ORC6	ESPL1	FOXO1	LAMA3	CCNA2	EDA	CDC7	CHEK1	LIFR	STAT5B	PIK3R1	SPRY2	CX3CL1	STAT5A	TNFRSF10D	CDC25C	FGF2	FZD4	NGFR	PPARG	FGF1	CCNB1	SPRY1	IL11RA	PLK1	KIT	CCNE2	CXCL12	TTK	PTCH1	PDGFA
model	analysis object	loop number	gene_1	gene_2	gene_3	gene_4	gene_5	gene_6	gene_7	gene_8	gene_9	gene_10	gene_11	gene_12	gene_13	gene_14	gene_15	gene_16	gene_17	gene_18	gene_19	gene_20	gene_21	gene_22	gene_23	gene_24	gene_25	gene_26	gene_27	gene_28	gene_29	gene_30	gene_31	gene_32	gene_33	gene_34	gene_35	gene_36	gene_37	gene_38	gene_39	gene_40	gene_41	gene_42	gene_43	gene_44	gene_45	gene_46	gene_47
ExtraTrees	MCC	0	VEGFD	SPRY2	TSLP	LIFR	PKMYT1	FGF1	CCL14	CDK1	CCNB1	PLK1	TGFBR2	LEP	FOXO1	CDC25C	CXCL2	CXCL12	CX3CL1	BUB1	PTTG1	STAT5B	GHR	LEPR	PPARG	KIT	FGF2	PDGFA	NGFR	CDC20	CCNA2	BUB1B	FZD4	RUNX1T1	CCNB2	PLD1	STAT5A	IL11RA	CCL28	IGF1	ZBTB16	EDA	LAMA3	MAPK10	TNFRSF10D	FZD7	E2F1	JUN	EPAS1
ExtraTrees	MCC	1	VEGFD	TSLP	PKMYT1	SPRY2	LIFR	CCL14	LAMA3	CCNB1	IGF1	PCNA	CDC20	ZBTB16	NGFR	EPAS1	PTTG1	ORC6	E2F1	FZD7	FOS	BUB1B	FGF2	CDC25C	CX3CL1	STAT5B	CDC7	ESPL1	TTK	DBF4	CCNE2	CCL28	PTCH1	RUNX1T1	CHEK1	CXCL12	FZD4	FGF1	KIT	LEP	PLD1	BUB1	IL11RA	CXCL2	FOXO1	CDK1	PLK1	GHR	PPARG
ExtraTrees	MCC	2	VEGFD	TSLP	PKMYT1	LIFR	SPRY2	CCL28	NGFR	SPRY1	CDC20	LAMA3	DBF4	FZD7	PTCH1	FGF1	BUB1	PLK1	MAPK10	PPARG	CXCL2	PIK3R1	JUN	FZD4	CCNB2	TGFBR2	STAT5B	FGF2	PTTG1	BUB1B	PCNA	CCNB1	LEP	KIT	CX3CL1	EDA	CDC7	CDC25C	LEPR	LAMB3	IL11RA	CDK1	PLD1	CHEK1	CCNE2	ORC6	CXCL12	IGF1	ZBTB16
ExtraTrees	MCC	3	VEGFD	TSLP	PKMYT1	DBF4	FZD7	CDC20	CCL28	NGFR	SPRY1	LAMA3	LIFR	SPRY2	CXCL12	FGF2	CXCL2	LEP	CX3CL1	CDC7	CHEK1	IL11RA	LEPR	GHR	PIK3R1	ZBTB16	CCNB2	FZD4	PCNA	CCNA2	FOS	STAT5B	CCNE2	ESPL1	FOXO1	CDK1	RUNX1T1	CCNB1	BUB1B	PTTG1	STAT5A	PDGFA	PPARG	PLK1	BUB1	CCL14	TNFRSF10D	FGF1	E2F1
ExtraTrees	MCC	4	VEGFD	TSLP	PKMYT1	CDC20	NGFR	CCL28	SPRY2	DBF4	SPRY1	CXCL12	LIFR	LAMA3	FZD7	CDC7	LEP	FOXO1	KIT	BUB1B	STAT5B	PTCH1	PCNA	FZD4	PIK3R1	TTK	CCNB2	JUN	FGF1	STAT5A	ORC6	CDC25C	E2F1	CCL14	BUB1	EPAS1	PLK1	PPARG	PDGFA	TGFBR2	IGF1	CCNB1	IL11RA	CCNE2	FOS	CCNA2	EDA	CXCL2	GHR
ExtraTrees	MCC	5	VEGFD	TSLP	PKMYT1	CCL28	DBF4	LIFR	FOXO1	CDC20	FZD7	LEP	LAMA3	CDC7	SPRY1	CXCL12	NGFR	SPRY2	EDA	GHR	ESPL1	IL11RA	ORC6	RUNX1T1	PPARG	TGFBR2	PLK1	MAPK10	PTTG1	JUN	PTCH1	LAMB3	TTK	BUB1	STAT5B	FOS	CCNB1	ZBTB16	IGF1	PLD1	EPAS1	E2F1	PCNA	PIK3R1	BUB1B	TNFRSF10D	CHEK1	CX3CL1	CCNE2
ExtraTrees	MCC	6	VEGFD	TSLP	PKMYT1	LIFR	FZD7	EDA	CXCL12	DBF4	FOXO1	LEP	LAMA3	SPRY1	NGFR	CDC7	CDC20	CCL28	SPRY2	PTCH1	EPAS1	STAT5B	MAPK10	LEPR	ORC6	CCL14	CDK1	FGF1	CCNE2	CX3CL1	E2F1	IGF1	FOS	PTTG1	TNFRSF10D	BUB1	CDC25C	ESPL1	CXCL2	CHEK1	BUB1B	TTK	KIT	FZD4	FGF2	CCNB1	RUNX1T1	PPARG	PIK3R1
ExtraTrees	MCC	7	VEGFD	TSLP	PKMYT1	CCL28	EDA	LEP	LAMA3	CDC7	DBF4	SPRY2	FOXO1	NGFR	CDC20	SPRY1	LIFR	CXCL12	FZD7	KIT	CCNA2	IL11RA	LEPR	JUN	CHEK1	E2F1	CDC25C	CDK1	PPARG	LAMB3	RUNX1T1	ESPL1	FGF2	FZD4	ZBTB16	CXCL2	TGFBR2	BUB1	TNFRSF10D	PTTG1	FOS	CCNE2	FGF1	CCL14	STAT5B	EPAS1	PCNA	PDGFA	PIK3R1
ExtraTrees	MCC	8	VEGFD	TSLP	PKMYT1	CXCL12	LEP	FOXO1	LAMA3	CDC20	SPRY1	KIT	DBF4	EDA	FZD7	CDC7	CCL28	NGFR	SPRY2	LIFR	PPARG	FZD4	PCNA	CCNB1	BUB1B	JUN	IL11RA	CDC25C	CHEK1	PDGFA	STAT5B	PTCH1	FGF1	FGF2	TNFRSF10D	CCL14	CX3CL1	PTTG1	ZBTB16	TTK	CXCL2	LAMB3	CDK1	CCNB2	FOS	BUB1	PLD1	PLK1	MAPK10
ExtraTrees	MCC	9	VEGFD	TSLP	PKMYT1	LAMA3	CDC7	SPRY2	CXCL12	KIT	PPARG	CCNB1	LEP	DBF4	PCNA	NGFR	FZD4	EDA	CDC20	FZD7	CCL28	LIFR	SPRY1	FOXO1	STAT5B	CCNA2	LEPR	IL11RA	ORC6	EPAS1	FOS	PTTG1	CDK1	CX3CL1	ESPL1	PLD1	PLK1	GHR	E2F1	JUN	CDC25C	IGF1	FGF1	FGF2	LAMB3	CXCL2	TTK	PDGFA	RUNX1T1
ExtraTrees	MCC	10	VEGFD	TSLP	PKMYT1	PPARG	CXCL12	NGFR	CCL28	PCNA	CCNA2	SPRY1	DBF4	ORC6	IL11RA	LEPR	STAT5B	FZD7	FZD4	EDA	EPAS1	LEP	KIT	FOS	CDC7	LAMA3	LIFR	FOXO1	CDC20	CCNB1	SPRY2	CXCL2	PIK3R1	IGF1	FGF1	CDK1	GHR	PTCH1	CCL14	RUNX1T1	PDGFA	TNFRSF10D	FGF2	MAPK10	JUN	E2F1	PLD1	ESPL1	CX3CL1
ExtraTrees	MCC	11	VEGFD	TSLP	PKMYT1	CCL28	CDC7	SPRY1	CXCL12	KIT	LEP	PPARG	SPRY2	PCNA	FOS	FOXO1	FZD4	ORC6	CCNB1	CDC20	DBF4	LIFR	IL11RA	LEPR	EPAS1	CCNA2	LAMA3	EDA	FZD7	NGFR	STAT5B	PTTG1	CDC25C	CDK1	RUNX1T1	ZBTB16	E2F1	CX3CL1	CHEK1	CCNE2	PTCH1	LAMB3	FGF2	JUN	FGF1	IGF1	PIK3R1	PLK1	BUB1B
ExtraTrees	MCC	12	VEGFD	TSLP	PKMYT1	CXCL12	CDC7	CCNB1	PCNA	PTTG1	SPRY2	DBF4	FZD7	LEPR	NGFR	EDA	CCNA2	EPAS1	IL11RA	LEP	FOXO1	FOS	CCL28	ORC6	LIFR	FZD4	LAMA3	CDC20	SPRY1	STAT5B	KIT	PPARG	CDK1	CCNE2	JUN	BUB1	PLK1	IGF1	MAPK10	PLD1	CCNB2	CXCL2	PIK3R1	LAMB3	PTCH1	CHEK1	CX3CL1	E2F1	ZBTB16
ExtraTrees	MCC	13	VEGFD	TSLP	PKMYT1	CCL28	DBF4	FOXO1	KIT	LAMA3	FZD4	LEP	CXCL12	PTTG1	NGFR	FOS	CDC7	CCNA2	ORC6	CCNE2	CDK1	PPARG	SPRY1	CDC20	CCNB1	BUB1	PCNA	JUN	EPAS1	EDA	LEPR	LIFR	STAT5B	FZD7	IL11RA	SPRY2	LAMB3	IGF1	CXCL2	ZBTB16	ESPL1	E2F1	TGFBR2	BUB1B	TNFRSF10D	CCL14	STAT5A	FGF1	FGF2
ExtraTrees	MCC	14	VEGFD	TSLP	PKMYT1	FOXO1	EPAS1	PTTG1	STAT5B	LAMB3	PCNA	BUB1	IL11RA	CCNE2	LEP	CDC7	KIT	DBF4	FZD7	LIFR	SPRY2	SPRY1	CDK1	FOS	LAMA3	PPARG	IGF1	CCNA2	LEPR	CCL28	JUN	CXCL12	FZD4	CDC20	ORC6	CCNB1	NGFR	EDA	CHEK1	ESPL1	PTCH1	TTK	PLK1	CCNB2	CX3CL1	CDC25C	RUNX1T1	PIK3R1	STAT5A
ExtraTrees	MCC	15	VEGFD	TSLP	PKMYT1	IL11RA	IGF1	EPAS1	DBF4	CCL28	CCNB1	CXCL12	EDA	CDC7	CCNA2	CDK1	LAMB3	PTTG1	FOS	KIT	ORC6	FZD4	ESPL1	CCNE2	PCNA	LIFR	FZD7	CHEK1	JUN	BUB1	STAT5B	SPRY1	LEPR	SPRY2	CDC20	NGFR	LAMA3	PPARG	LEP	FOXO1	BUB1B	FGF1	GHR	RUNX1T1	PLK1	PIK3R1	TNFRSF10D	TGFBR2	CDC25C
ExtraTrees	MCC	16	VEGFD	TSLP	PKMYT1	EPAS1	SPRY2	FZD7	CCL28	SPRY1	JUN	LEP	LAMB3	CDC7	PCNA	ORC6	PPARG	LAMA3	NGFR	FOXO1	FOS	IL11RA	CDK1	CCNB1	EDA	CXCL12	ESPL1	STAT5B	IGF1	FZD4	LIFR	CCNE2	PTTG1	CCNA2	CDC20	CHEK1	BUB1	KIT	LEPR	DBF4	CCNB2	FGF1	PLK1	TGFBR2	PLD1	CCL14	ZBTB16	PIK3R1	FGF2
ExtraTrees	MCC	17	VEGFD	TSLP	PKMYT1	JUN	CCL28	FZD7	EPAS1	KIT	PTTG1	ESPL1	CCNB1	CDC7	CDK1	LAMA3	IL11RA	LAMB3	ORC6	CHEK1	CDC20	CCNE2	LIFR	FZD4	CXCL12	IGF1	PCNA	DBF4	NGFR	EDA	CCNB2	BUB1	SPRY1	LEP	FOS	PPARG	FOXO1	STAT5B	CCNA2	LEPR	SPRY2	ZBTB16	MAPK10	RUNX1T1	PTCH1	CXCL2	GHR	CX3CL1	CDC25C
ExtraTrees	MCC	18	VEGFD	TSLP	PKMYT1	CCL28	NGFR	STAT5B	LEP	SPRY2	CDC20	LAMB3	CCNB1	ESPL1	KIT	JUN	CCNB2	BUB1	FOXO1	FOS	DBF4	CCNA2	LEPR	SPRY1	PCNA	LIFR	CXCL12	FZD4	CCNE2	CHEK1	LAMA3	CDK1	PTTG1	FZD7	IGF1	ZBTB16	EPAS1	ORC6	IL11RA	EDA	PPARG	CDC7	PLD1	GHR	PTCH1	RUNX1T1	FGF1	CCL14	TTK
ExtraTrees	MCC	19	VEGFD	TSLP	PKMYT1	NGFR	BUB1	CDC20	ZBTB16	IGF1	EDA	CCNE2	CXCL12	PLD1	LEP	CCNA2	LIFR	PCNA	CCNB2	JUN	KIT	ORC6	EPAS1	STAT5B	CDK1	LAMA3	CHEK1	PPARG	SPRY1	DBF4	FOXO1	CCNB1	CCL28	ESPL1	LAMB3	FOS	CDC7	IL11RA	FZD4	FZD7	PTTG1	LEPR	SPRY2	PTCH1	CX3CL1	PDGFA	MAPK10	CXCL2	FGF2
model	analysis object	loop number	gene_1	gene_2	gene_3	gene_4	gene_5	gene_6	gene_7	gene_8	gene_9	gene_10	gene_11	gene_12	gene_13	gene_14	gene_15	gene_16	gene_17	gene_18	gene_19	gene_20	gene_21	gene_22	gene_23	gene_24	gene_25	gene_26	gene_27	gene_28	gene_29	gene_30	gene_31	gene_32	gene_33	gene_34	gene_35	gene_36	gene_37	gene_38	gene_39	gene_40	gene_41	gene_42	gene_43	gene_44	gene_45	gene_46	gene_47
xgboost	MCC	0	VEGFD	SPRY2	TSLP	LIFR	PKMYT1	FGF1	CCL14	CDK1	CCNB1	PLK1	TGFBR2	LEP	FOXO1	CDC25C	CXCL2	CXCL12	CX3CL1	BUB1	PTTG1	STAT5B	GHR	LEPR	PPARG	KIT	FGF2	PDGFA	NGFR	CDC20	CCNA2	BUB1B	FZD4	RUNX1T1	CCNB2	PLD1	STAT5A	IL11RA	CCL28	IGF1	ZBTB16	EDA	LAMA3	MAPK10	TNFRSF10D	FZD7	E2F1	JUN	EPAS1
xgboost	MCC	1	VEGFD	TSLP	PKMYT1	SPRY2	LIFR	CCL14	LAMA3	CCNB1	IGF1	PCNA	CDC20	ZBTB16	NGFR	EPAS1	PTTG1	ORC6	E2F1	FZD7	FOS	BUB1B	FGF2	CDC25C	CX3CL1	STAT5B	CDC7	ESPL1	TTK	DBF4	CCNE2	CCL28	PTCH1	RUNX1T1	CHEK1	CXCL12	FZD4	FGF1	KIT	LEP	PLD1	BUB1	IL11RA	CXCL2	FOXO1	CDK1	PLK1	GHR	PPARG
xgboost	MCC	2	VEGFD	TSLP	PKMYT1	LAMA3	CCL14	LIFR	SPRY2	E2F1	EPAS1	LEP	CDC20	DBF4	ESPL1	BUB1	CX3CL1	FZD4	CXCL2	TNFRSF10D	MAPK10	BUB1B	FOS	CCL28	IL11RA	KIT	PIK3R1	FOXO1	PLK1	LEPR	STAT5A	JUN	CHEK1	TGFBR2	PTCH1	SPRY1	CCNA2	PTTG1	RUNX1T1	CCNB2	LAMB3	CDC25C	PDGFA	CDC7	FGF2	EDA	PPARG	NGFR	PCNA
xgboost	MCC	3	VEGFD	TSLP	PKMYT1	LIFR	LAMA3	CCL14	SPRY2	CDC7	CX3CL1	CXCL2	CDK1	STAT5A	KIT	TNFRSF10D	BUB1B	PIK3R1	NGFR	PTTG1	CHEK1	LEP	ESPL1	CCNE2	SPRY1	ZBTB16	CXCL12	CCL28	FZD7	CDC25C	LAMB3	CCNB2	RUNX1T1	CDC20	CCNA2	PTCH1	TTK	JUN	IGF1	PLK1	FOXO1	CCNB1	ORC6	EDA	IL11RA	PLD1	STAT5B	BUB1	DBF4
xgboost	MCC	4	VEGFD	TSLP	PKMYT1	CX3CL1	CDC7	LIFR	CCL14	SPRY2	LAMA3	BUB1	LEP	FGF1	CDC25C	NGFR	TNFRSF10D	IGF1	CCNA2	CCL28	KIT	ZBTB16	EPAS1	EDA	CCNE2	PLD1	ORC6	CCNB1	FOXO1	FOS	FGF2	CDC20	E2F1	TGFBR2	FZD4	RUNX1T1	PDGFA	PPARG	MAPK10	STAT5B	LEPR	CHEK1	PTTG1	CCNB2	FZD7	CDK1	ESPL1	BUB1B	CXCL12
xgboost	MCC	5	VEGFD	TSLP	PKMYT1	CCL14	CDC7	LAMA3	LIFR	CX3CL1	SPRY2	GHR	FGF1	ORC6	NGFR	IL11RA	CCNE2	TNFRSF10D	ZBTB16	FOXO1	FGF2	CHEK1	PCNA	DBF4	ESPL1	PTTG1	RUNX1T1	FZD7	STAT5B	TTK	PPARG	CCNB2	STAT5A	PLK1	E2F1	CDC20	BUB1B	CCNB1	PTCH1	KIT	IGF1	PIK3R1	SPRY1	TGFBR2	CCNA2	MAPK10	PLD1	LAMB3	CXCL12
xgboost	MCC	6	VEGFD	TSLP	PKMYT1	CX3CL1	LAMA3	SPRY2	LIFR	CCL14	CDC7	ZBTB16	LEP	STAT5A	TTK	PLD1	LEPR	CHEK1	CDC25C	MAPK10	SPRY1	STAT5B	RUNX1T1	EPAS1	IGF1	CXCL2	PIK3R1	CCNA2	CDK1	KIT	LAMB3	CXCL12	PDGFA	FZD4	TGFBR2	PTCH1	BUB1B	FOXO1	CDC20	CCNE2	PLK1	CCNB2	TNFRSF10D	PTTG1	DBF4	EDA	FZD7	ESPL1	CCNB1
xgboost	MCC	7	VEGFD	TSLP	PKMYT1	CDC7	LAMA3	CX3CL1	LIFR	CCL14	SPRY2	MAPK10	PIK3R1	FOS	CCNB2	CDC20	NGFR	LAMB3	PTTG1	ESPL1	TTK	LEPR	EPAS1	DBF4	CCNB1	PPARG	PDGFA	RUNX1T1	PLK1	FGF1	SPRY1	FOXO1	ORC6	PTCH1	TGFBR2	FZD4	KIT	PCNA	FZD7	CXCL2	CCL28	STAT5B	STAT5A	ZBTB16	CCNE2	FGF2	CCNA2	CXCL12	IGF1
xgboost	MCC	8	VEGFD	TSLP	PKMYT1	CCL14	LAMA3	LIFR	CX3CL1	SPRY2	CDC7	PIK3R1	SPRY1	KIT	FGF1	ZBTB16	CXCL2	IGF1	CCNB1	PLK1	CDK1	CHEK1	EPAS1	E2F1	LEP	CDC25C	EDA	BUB1B	TNFRSF10D	BUB1	CCNB2	FGF2	CCNE2	CDC20	STAT5A	LEPR	NGFR	FZD7	STAT5B	ESPL1	PDGFA	FZD4	DBF4	PTCH1	ORC6	PTTG1	LAMB3	JUN	RUNX1T1
xgboost	MCC	9	VEGFD	TSLP	PKMYT1	CDC7	CX3CL1	LIFR	SPRY1	PIK3R1	CCL14	LAMA3	SPRY2	CCNB1	CCL28	IL11RA	CXCL2	LEP	ESPL1	STAT5A	CCNE2	BUB1	STAT5B	JUN	GHR	MAPK10	PLD1	BUB1B	PTTG1	DBF4	PCNA	FZD4	PDGFA	TGFBR2	TTK	FOXO1	RUNX1T1	FZD7	FGF1	CCNB2	TNFRSF10D	NGFR	E2F1	CDC25C	CHEK1	CCNA2	CXCL12	ORC6	LEPR
xgboost	MCC	10	VEGFD	TSLP	PKMYT1	CX3CL1	CCL14	LIFR	PIK3R1	SPRY2	SPRY1	CDC7	LAMA3	STAT5A	PPARG	CCL28	CHEK1	STAT5B	MAPK10	PCNA	DBF4	FGF2	ZBTB16	LEPR	IL11RA	LEP	KIT	PLK1	NGFR	IGF1	CDC20	EDA	EPAS1	ORC6	CXCL12	CDC25C	E2F1	LAMB3	TNFRSF10D	FZD7	BUB1B	CCNE2	RUNX1T1	FOXO1	TGFBR2	PDGFA	CCNB2	PTCH1	CDK1
xgboost	MCC	11	VEGFD	TSLP	PKMYT1	CDC7	LIFR	LAMA3	PIK3R1	SPRY1	CX3CL1	CCL14	SPRY2	MAPK10	CCL28	LEP	JUN	LAMB3	CDK1	FGF2	PLK1	LEPR	STAT5B	FZD4	PTCH1	CCNB1	FOS	FOXO1	FGF1	CCNB2	PDGFA	ESPL1	RUNX1T1	CCNE2	BUB1B	FZD7	TNFRSF10D	BUB1	E2F1	CDC25C	CXCL12	ORC6	EPAS1	CCNA2	CDC20	IGF1	TTK	PCNA	GHR
xgboost	MCC	12	VEGFD	TSLP	PKMYT1	CX3CL1	LIFR	CCL14	SPRY2	CDC7	SPRY1	LAMA3	PIK3R1	PPARG	FOS	ZBTB16	ORC6	LEP	FGF2	CCNB2	CCNB1	BUB1B	DBF4	CHEK1	STAT5A	CDK1	CDC25C	EPAS1	TTK	IGF1	KIT	PTTG1	TGFBR2	EDA	CDC20	TNFRSF10D	BUB1	CCNE2	LAMB3	LEPR	ESPL1	STAT5B	FGF1	FZD4	FZD7	E2F1	CCNA2	CXCL2	JUN
xgboost	MCC	13	VEGFD	TSLP	PKMYT1	CDC7	CCL14	LAMA3	LIFR	SPRY1	CX3CL1	PIK3R1	SPRY2	CXCL2	CDK1	LAMB3	LEP	TTK	CCNB2	FOS	FGF2	CHEK1	EDA	IL11RA	PDGFA	FOXO1	PLD1	FZD4	CCL28	PCNA	CXCL12	PTCH1	NGFR	PLK1	STAT5B	ESPL1	LEPR	CCNE2	MAPK10	TNFRSF10D	CDC25C	BUB1	CCNB1	TGFBR2	CDC20	CCNA2	JUN	PTTG1	FZD7
xgboost	MCC	14	VEGFD	TSLP	PKMYT1	CX3CL1	SPRY1	PIK3R1	LAMA3	SPRY2	LIFR	CDC7	CCL14	KIT	PPARG	ORC6	CDK1	BUB1	DBF4	STAT5B	CCL28	ZBTB16	PLK1	IL11RA	FGF2	E2F1	CDC25C	CCNB1	TGFBR2	FZD7	CCNA2	TNFRSF10D	IGF1	RUNX1T1	EPAS1	CDC20	MAPK10	CCNE2	LEPR	ESPL1	NGFR	PTCH1	PCNA	FZD4	FOXO1	STAT5A	TTK	EDA	CHEK1
xgboost	MCC	15	VEGFD	TSLP	PKMYT1	CDC7	LIFR	CCL14	SPRY1	PIK3R1	CX3CL1	LAMA3	SPRY2	ZBTB16	STAT5A	EPAS1	IL11RA	ESPL1	DBF4	CHEK1	CXCL12	LEP	CDK1	TNFRSF10D	PCNA	TTK	FOS	PTCH1	E2F1	NGFR	PDGFA	CCNB2	LAMB3	BUB1B	IGF1	STAT5B	FGF1	FZD7	PTTG1	FOXO1	FGF2	CCNB1	ORC6	CCNE2	CXCL2	RUNX1T1	PLK1	CCNA2	CDC25C
xgboost	MCC	16	VEGFD	TSLP	PKMYT1	CX3CL1	LIFR	PIK3R1	SPRY2	CDC7	LAMA3	SPRY1	CCL14	CHEK1	IL11RA	CCL28	PPARG	PCNA	CDK1	KIT	PLK1	CDC25C	CXCL2	ORC6	CCNB2	FGF2	STAT5B	PTTG1	FOXO1	PLD1	LEPR	FZD4	TGFBR2	BUB1	CCNB1	RUNX1T1	FZD7	IGF1	BUB1B	LAMB3	NGFR	E2F1	PTCH1	ESPL1	TTK	TNFRSF10D	FGF1	DBF4	EDA
xgboost	MCC	17	VEGFD	TSLP	PKMYT1	SPRY1	LAMA3	CDC7	CCL14	LIFR	PIK3R1	CHEK1	CX3CL1	SPRY2	CCL28	KIT	RUNX1T1	ZBTB16	CCNE2	NGFR	ORC6	CDK1	FGF1	FZD4	E2F1	LAMB3	GHR	STAT5A	FOXO1	CCNA2	PDGFA	JUN	CDC20	EPAS1	DBF4	PCNA	ESPL1	PTCH1	CCNB1	TGFBR2	FGF2	FZD7	LEP	MAPK10	BUB1B	TNFRSF10D	BUB1	LEPR	STAT5B
xgboost	MCC	18	VEGFD	TSLP	PKMYT1	CX3CL1	LIFR	CDC7	PIK3R1	SPRY2	LAMA3	SPRY1	CCL14	CHEK1	FZD4	PDGFA	ZBTB16	NGFR	CCNB1	FOS	EPAS1	ESPL1	FZD7	PPARG	CDK1	LEP	EDA	TTK	PLK1	CDC25C	CCNB2	PLD1	STAT5B	LEPR	CXCL2	BUB1	BUB1B	CXCL12	IGF1	PTTG1	PTCH1	TGFBR2	KIT	E2F1	LAMB3	CDC20	CCNA2	FGF2	PCNA
xgboost	MCC	19	VEGFD	TSLP	PKMYT1	SPRY1	LAMA3	CDC7	CCL14	LIFR	PIK3R1	CHEK1	CX3CL1	SPRY2	LEP	LEPR	DBF4	ESPL1	CCL28	BUB1	PDGFA	CCNA2	CDC20	MAPK10	STAT5A	CDK1	TNFRSF10D	ORC6	FGF2	RUNX1T1	FOXO1	TGFBR2	PTCH1	IL11RA	PTTG1	CXCL12	GHR	TTK	NGFR	CCNB2	CDC25C	PLK1	FZD7	PLD1	E2F1	CCNE2	JUN	KIT	LAMB3
model	analysis object	loop number	gene_1	gene_2	gene_3	gene_4	gene_5	gene_6	gene_7	gene_8	gene_9	gene_10	gene_11	gene_12	gene_13	gene_14	gene_15	gene_16	gene_17	gene_18	gene_19	gene_20	gene_21	gene_22	gene_23	gene_24	gene_25	gene_26	gene_27	gene_28	gene_29	gene_30	gene_31	gene_32	gene_33	gene_34	gene_35	gene_36	gene_37	gene_38	gene_39	gene_40	gene_41	gene_42	gene_43	gene_44	gene_45	gene_46	gene_47
SVM	MCC	0	VEGFD	SPRY2	TSLP	LIFR	PKMYT1	FGF1	CCL14	CDK1	CCNB1	PLK1	TGFBR2	LEP	FOXO1	CDC25C	CXCL2	CXCL12	CX3CL1	BUB1	PTTG1	STAT5B	GHR	LEPR	PPARG	KIT	FGF2	PDGFA	NGFR	CDC20	CCNA2	BUB1B	FZD4	RUNX1T1	CCNB2	PLD1	STAT5A	IL11RA	CCL28	IGF1	ZBTB16	EDA	LAMA3	MAPK10	TNFRSF10D	FZD7	E2F1	JUN	EPAS1
SVM	MCC	1	VEGFD	TSLP	PKMYT1	SPRY2	LIFR	CCL14	LAMA3	CCNB1	IGF1	PCNA	CDC20	ZBTB16	NGFR	EPAS1	PTTG1	ORC6	E2F1	FZD7	FOS	BUB1B	FGF2	CDC25C	CX3CL1	STAT5B	CDC7	ESPL1	TTK	DBF4	CCNE2	CCL28	PTCH1	RUNX1T1	CHEK1	CXCL12	FZD4	FGF1	KIT	LEP	PLD1	BUB1	IL11RA	CXCL2	FOXO1	CDK1	PLK1	GHR	PPARG
SVM	MCC	2	VEGFD	PKMYT1	LIFR	TSLP	SPRY2	FGF1	CCNB1	CDC20	IGF1	CCL28	PPARG	PIK3R1	STAT5B	CX3CL1	CDC25C	BUB1B	PCNA	LEP	CXCL2	CCNE2	PLK1	CXCL12	DBF4	CHEK1	TNFRSF10D	TTK	PTTG1	FZD4	KIT	GHR	BUB1	CDC7	ESPL1	PDGFA	CCNB2	ORC6	EPAS1	LAMB3	CCNA2	RUNX1T1	CDK1	FOS	E2F1	SPRY1	CCL14	EDA	MAPK10
SVM	MCC	3	VEGFD	PKMYT1	TSLP	LIFR	SPRY2	PPARG	PCNA	IGF1	PLK1	CCNB1	PIK3R1	LEP	MAPK10	DBF4	KIT	FZD4	E2F1	FOS	CCL28	STAT5A	GHR	CDK1	CCNA2	FGF2	ZBTB16	ORC6	CCNB2	BUB1	LAMA3	ESPL1	PTTG1	CDC20	CDC25C	FOXO1	CXCL12	JUN	TTK	CCL14	RUNX1T1	BUB1B	EPAS1	PDGFA	CCNE2	CDC7	IL11RA	FZD7	PLD1
SVM	MCC	4	VEGFD	PKMYT1	PCNA	PPARG	LIFR	TSLP	SPRY2	DBF4	STAT5B	KIT	LEP	CCNB2	BUB1B	CDC25C	PTCH1	CCL28	FOXO1	PLK1	TTK	ESPL1	CX3CL1	SPRY1	CDC20	PLD1	CDC7	CCNE2	CHEK1	RUNX1T1	LEPR	TNFRSF10D	FGF1	BUB1	E2F1	PTTG1	CCNB1	GHR	CCNA2	CDK1	PIK3R1	PDGFA	ORC6	EPAS1	IGF1	ZBTB16	FGF2	CXCL12	MAPK10
SVM	MCC	5	VEGFD	PKMYT1	TSLP	PCNA	DBF4	PPARG	SPRY2	LIFR	LEP	CX3CL1	CCNB2	PIK3R1	CXCL12	CDC25C	BUB1B	LEPR	ESPL1	E2F1	GHR	MAPK10	ZBTB16	RUNX1T1	FZD4	ORC6	BUB1	CCNA2	CDK1	PTTG1	CDC7	CCNE2	TTK	IL11RA	LAMB3	LAMA3	JUN	FZD7	CXCL2	EDA	FOS	EPAS1	CCNB1	PLK1	CHEK1	FOXO1	CDC20	SPRY1	STAT5B
SVM	MCC	6	VEGFD	PKMYT1	DBF4	LIFR	BUB1B	CX3CL1	CDC25C	CXCL12	CCNB2	PCNA	LEP	PIK3R1	PPARG	TSLP	SPRY2	CCL28	GHR	MAPK10	ESPL1	CDC20	KIT	STAT5B	SPRY1	FOXO1	CHEK1	PLK1	CCNB1	EPAS1	FGF1	CXCL2	LAMB3	CCNA2	E2F1	CCNE2	RUNX1T1	CDC7	PTTG1	CDK1	TTK	BUB1	ORC6	FZD4	PLD1	STAT5A	PTCH1	FGF2	PDGFA
SVM	MCC	7	VEGFD	PKMYT1	BUB1B	CDC25C	DBF4	PIK3R1	PCNA	CCNB2	TSLP	CCL28	GHR	LEP	PPARG	SPRY2	LIFR	CXCL12	CX3CL1	FOXO1	ESPL1	EPAS1	BUB1	CDC7	CCNA2	STAT5A	FZD7	TGFBR2	FGF2	TNFRSF10D	ORC6	CDK1	PTTG1	CCNE2	E2F1	ZBTB16	NGFR	CCNB1	PLK1	STAT5B	CDC20	CCL14	PDGFA	PLD1	RUNX1T1	FZD4	TTK	FGF1	CHEK1
SVM	MCC	8	VEGFD	PKMYT1	LEP	PCNA	BUB1B	CDC25C	TSLP	DBF4	CX3CL1	CCL28	LIFR	GHR	PPARG	CCNB2	CXCL12	SPRY2	PIK3R1	CCNB1	KIT	CXCL2	BUB1	ZBTB16	E2F1	CCNE2	TTK	MAPK10	CDC20	LEPR	IGF1	CHEK1	FZD4	PLD1	STAT5B	LAMB3	FZD7	CCNA2	PTTG1	ESPL1	FGF2	ORC6	CDC7	EDA	JUN	RUNX1T1	FGF1	PDGFA	CCL14
SVM	MCC	9	VEGFD	PKMYT1	CCL28	LEP	PCNA	PIK3R1	BUB1B	GHR	CXCL12	DBF4	CDC25C	CCNB2	LIFR	PPARG	TSLP	CX3CL1	SPRY2	CXCL2	STAT5B	ORC6	PTTG1	JUN	FOS	EPAS1	LAMA3	CDC7	CCNA2	SPRY1	PLK1	PLD1	FGF2	CHEK1	E2F1	CCNE2	FZD4	MAPK10	TTK	CDK1	TNFRSF10D	FOXO1	PDGFA	RUNX1T1	ESPL1	IGF1	LEPR	CDC20	ZBTB16
SVM	MCC	10	VEGFD	PKMYT1	BUB1B	PCNA	PPARG	DBF4	CDC25C	CXCL12	LEP	CCNB2	CX3CL1	TSLP	LIFR	GHR	CCL28	SPRY2	PIK3R1	CDC7	FGF1	ORC6	E2F1	PDGFA	CDC20	BUB1	CCNB1	IGF1	ESPL1	RUNX1T1	PTCH1	CDK1	TTK	FZD4	CCNE2	EDA	FZD7	PLK1	SPRY1	CCNA2	EPAS1	CHEK1	KIT	CCL14	ZBTB16	FOXO1	FGF2	MAPK10	FOS
SVM	MCC	11	VEGFD	PKMYT1	CCL28	BUB1B	PCNA	DBF4	LEP	CX3CL1	LIFR	PIK3R1	CCNB2	GHR	TSLP	PPARG	CDC25C	CXCL12	SPRY2	FZD4	KIT	FGF1	ESPL1	FOXO1	PTTG1	CCL14	TNFRSF10D	CCNA2	PLD1	CCNE2	FGF2	TTK	EPAS1	LAMA3	CCNB1	BUB1	CDC20	PDGFA	LAMB3	ORC6	CDK1	MAPK10	JUN	CHEK1	PLK1	FZD7	EDA	RUNX1T1	CDC7
SVM	MCC	12	VEGFD	PKMYT1	BUB1B	TSLP	PCNA	DBF4	LIFR	CXCL12	CDC25C	CCNB2	FZD4	LEP	GHR	CX3CL1	PPARG	PIK3R1	CCL28	SPRY2	FGF1	STAT5B	PLK1	CXCL2	ESPL1	TTK	CDC20	ZBTB16	E2F1	CDC7	MAPK10	ORC6	BUB1	CCNB1	CDK1	FGF2	FOXO1	CCNE2	PTTG1	FOS	NGFR	SPRY1	RUNX1T1	CHEK1	FZD7	EPAS1	PLD1	CCNA2	TNFRSF10D
SVM	MCC	13	VEGFD	PKMYT1	CCL28	PCNA	BUB1B	FGF1	LEP	CCNB2	DBF4	PIK3R1	GHR	CX3CL1	CDC25C	LIFR	FZD4	PPARG	CXCL12	SPRY2	TSLP	CCNB1	BUB1	CCNA2	EPAS1	LAMB3	PTCH1	PTTG1	IGF1	KIT	CHEK1	RUNX1T1	CCNE2	FOXO1	FGF2	EDA	CDC7	E2F1	ESPL1	CDC20	CDK1	TTK	JUN	TGFBR2	LEPR	CCL14	PLD1	FZD7	ORC6
SVM	MCC	14	VEGFD	PKMYT1	PIK3R1	LIFR	BUB1B	PCNA	CX3CL1	TSLP	PPARG	CCNB2	LEP	DBF4	SPRY2	CDC25C	CXCL12	FZD4	CCL28	FGF1	GHR	MAPK10	EPAS1	KIT	CDC7	TTK	LEPR	PLK1	PDGFA	CDK1	CDC20	ESPL1	E2F1	EDA	ORC6	CCNE2	RUNX1T1	CHEK1	FOS	PTCH1	STAT5B	CCNA2	PLD1	LAMA3	ZBTB16	FGF2	FOXO1	BUB1	CCNB1
SVM	MCC	15	VEGFD	PKMYT1	PCNA	BUB1B	TSLP	CCNB2	GHR	DBF4	CCL28	FGF1	CXCL12	CDC25C	FZD4	LIFR	PPARG	LEP	SPRY2	CX3CL1	PIK3R1	ZBTB16	CCNA2	FZD7	CXCL2	PTTG1	IGF1	BUB1	FOXO1	FGF2	LAMA3	PTCH1	CHEK1	RUNX1T1	CCNE2	LAMB3	E2F1	EPAS1	ESPL1	CDC20	KIT	CDK1	PDGFA	PLK1	CDC7	ORC6	CCL14	SPRY1	CCNB1
SVM	MCC	16	VEGFD	PKMYT1	LIFR	PCNA	BUB1B	LEP	PIK3R1	DBF4	CCNB2	PPARG	FGF1	CX3CL1	CDC25C	GHR	CXCL12	SPRY2	CCL28	FZD4	TSLP	FGF2	CDC7	CDC20	MAPK10	STAT5B	FOS	TTK	ORC6	PLK1	KIT	ESPL1	E2F1	CCNE2	CDK1	IGF1	PTTG1	CCNA2	TGFBR2	TNFRSF10D	LEPR	PLD1	EDA	CCNB1	PDGFA	RUNX1T1	CHEK1	PTCH1	FOXO1
SVM	MCC	17	VEGFD	PKMYT1	PCNA	PIK3R1	BUB1B	CCL28	CDC25C	TSLP	CCNB2	PPARG	CXCL12	FZD4	GHR	LEP	CX3CL1	DBF4	FGF1	SPRY2	LIFR	KIT	CCL14	MAPK10	RUNX1T1	PLD1	BUB1	CHEK1	EPAS1	CCNB1	ZBTB16	TGFBR2	CCNA2	CDK1	FZD7	E2F1	ESPL1	CCNE2	TTK	FOS	CDC20	CDC7	LAMB3	SPRY1	LAMA3	CXCL2	FOXO1	EDA	PTTG1
SVM	MCC	18	VEGFD	PKMYT1	BUB1B	PCNA	LIFR	CCL28	TSLP	CDC25C	PPARG	LEP	GHR	FZD4	CCNB2	CX3CL1	DBF4	FGF1	SPRY2	CXCL12	PIK3R1	EPAS1	TTK	EDA	CDC7	STAT5B	CDC20	FGF2	CCNE2	ESPL1	PLK1	JUN	CDK1	CCNA2	PTCH1	CCNB1	CHEK1	BUB1	ORC6	RUNX1T1	FOXO1	SPRY1	LEPR	PDGFA	IGF1	PTTG1	E2F1	PLD1	ZBTB16
SVM	MCC	19	VEGFD	PKMYT1	BUB1B	PCNA	PIK3R1	CCL28	PPARG	CX3CL1	GHR	CDC25C	LEP	EPAS1	FZD4	CCNB2	DBF4	CXCL12	TTK	SPRY2	FGF1	LIFR	TSLP	KIT	CCNA2	ZBTB16	BUB1	RUNX1T1	ORC6	CHEK1	CCNB1	PLD1	CDK1	PLK1	ESPL1	CCNE2	CCL14	CDC20	TGFBR2	CDC7	MAPK10	PTTG1	LAMA3	NGFR	FZD7	CXCL2	E2F1	IGF1	PDGFA
model	analysis object	loop number	gene_1	gene_2	gene_3	gene_4	gene_5	gene_6	gene_7	gene_8	gene_9	gene_10	gene_11	gene_12	gene_13	gene_14	gene_15	gene_16	gene_17	gene_18	gene_19	gene_20	gene_21	gene_22	gene_23	gene_24	gene_25	gene_26	gene_27	gene_28	gene_29	gene_30	gene_31	gene_32	gene_33	gene_34	gene_35	gene_36	gene_37	gene_38	gene_39	gene_40	gene_41	gene_42	gene_43	gene_44	gene_45	gene_46	gene_47
KNN	MCC	0	VEGFD	SPRY2	TSLP	LIFR	PKMYT1	FGF1	CCL14	CDK1	CCNB1	PLK1	TGFBR2	LEP	FOXO1	CDC25C	CXCL2	CXCL12	CX3CL1	BUB1	PTTG1	STAT5B	GHR	LEPR	PPARG	KIT	FGF2	PDGFA	NGFR	CDC20	CCNA2	BUB1B	FZD4	RUNX1T1	CCNB2	PLD1	STAT5A	IL11RA	CCL28	IGF1	ZBTB16	EDA	LAMA3	MAPK10	TNFRSF10D	FZD7	E2F1	JUN	EPAS1
KNN	MCC	1	VEGFD	TSLP	PKMYT1	SPRY2	LIFR	CCL14	LAMA3	CCNB1	IGF1	PCNA	CDC20	ZBTB16	NGFR	EPAS1	PTTG1	ORC6	E2F1	FZD7	FOS	BUB1B	FGF2	CDC25C	CX3CL1	STAT5B	CDC7	ESPL1	TTK	DBF4	CCNE2	CCL28	PTCH1	RUNX1T1	CHEK1	CXCL12	FZD4	FGF1	KIT	LEP	PLD1	BUB1	IL11RA	CXCL2	FOXO1	CDK1	PLK1	GHR	PPARG
KNN	MCC	2	VEGFD	TSLP	PKMYT1	CCL14	LIFR	SPRY2	LEPR	CCL28	STAT5A	FGF1	FZD4	FZD7	CX3CL1	PCNA	CCNB1	LEP	STAT5B	BUB1B	CDC25C	FOXO1	CCNB2	CCNE2	CDC20	ORC6	PTTG1	EPAS1	IGF1	ZBTB16	IL11RA	BUB1	PLD1	PLK1	GHR	CHEK1	CDC7	RUNX1T1	EDA	TTK	JUN	FGF2	PIK3R1	CCNA2	PPARG	CDK1	LAMA3	DBF4	ESPL1
KNN	MCC	3	VEGFD	TSLP	PKMYT1	CCL28	LEPR	CCL14	SPRY2	LIFR	FZD4	FZD7	STAT5B	LEP	EPAS1	FOS	KIT	BUB1B	PPARG	DBF4	MAPK10	PIK3R1	TGFBR2	JUN	PLK1	RUNX1T1	PCNA	CX3CL1	IL11RA	CXCL12	EDA	CHEK1	FGF2	CDK1	TTK	CCNA2	ZBTB16	E2F1	PLD1	BUB1	CDC20	CCNE2	CCNB2	SPRY1	CCNB1	TNFRSF10D	CDC7	ESPL1	ORC6
KNN	MCC	4	VEGFD	TSLP	PKMYT1	LIFR	CCL14	FZD4	FZD7	STAT5B	EPAS1	LEP	CCL28	LEPR	SPRY2	BUB1B	ZBTB16	KIT	TNFRSF10D	IL11RA	MAPK10	LAMB3	E2F1	PCNA	FGF2	CHEK1	STAT5A	LAMA3	PTCH1	FGF1	CX3CL1	CXCL12	CCNB2	CDC7	GHR	CCNB1	PTTG1	CDC25C	ORC6	CCNE2	PLD1	BUB1	FOXO1	PIK3R1	CCNA2	TTK	CDK1	PLK1	CDC20
KNN	MCC	5	VEGFD	TSLP	PKMYT1	STAT5B	LEPR	CCL28	LEP	EPAS1	BUB1B	FZD4	CCL14	LIFR	FZD7	SPRY2	KIT	IL11RA	FOS	FOXO1	LAMA3	JUN	CXCL2	PDGFA	CCNA2	ORC6	PCNA	CCNB1	CX3CL1	LAMB3	CHEK1	DBF4	CDC20	PLK1	CDK1	TTK	E2F1	PIK3R1	CCNE2	BUB1	CDC25C	PTTG1	ESPL1	GHR	CDC7	CCNB2	CXCL12	PPARG	NGFR
KNN	MCC	6	VEGFD	TSLP	PKMYT1	LEP	CCL28	FZD7	EPAS1	STAT5B	KIT	LIFR	CCL14	BUB1B	FZD4	SPRY2	LEPR	CX3CL1	LAMA3	CXCL12	JUN	FOS	TGFBR2	PTTG1	PPARG	CDC25C	PLK1	PCNA	DBF4	ORC6	MAPK10	TNFRSF10D	PLD1	EDA	FGF2	FGF1	IGF1	CCNB2	CDC7	GHR	ESPL1	BUB1	CCNE2	PIK3R1	E2F1	TTK	CDK1	CDC20	CCNA2
KNN	MCC	7	VEGFD	TSLP	PKMYT1	CCL28	KIT	LEP	CCL14	STAT5B	FZD4	LEPR	BUB1B	FZD7	EPAS1	SPRY2	LIFR	FGF1	PIK3R1	RUNX1T1	TNFRSF10D	LAMA3	FOXO1	PPARG	IL11RA	FGF2	CCNE2	TTK	ZBTB16	ESPL1	CDC7	CCNB2	CDK1	IGF1	E2F1	GHR	CDC20	MAPK10	ORC6	DBF4	PCNA	PDGFA	PTTG1	CHEK1	CCNB1	LAMB3	CXCL12	EDA	CCNA2
KNN	MCC	8	VEGFD	TSLP	PKMYT1	LEP	LIFR	STAT5B	KIT	FGF1	BUB1B	PIK3R1	FZD4	FZD7	LEPR	CCL28	EPAS1	CCL14	SPRY2	LAMA3	PTCH1	CXCL12	STAT5A	FOS	EDA	CCNE2	MAPK10	BUB1	TGFBR2	CDC20	JUN	PDGFA	FOXO1	CX3CL1	CCNA2	PPARG	FGF2	PLK1	CCNB1	CHEK1	PTTG1	CDC7	TTK	DBF4	ORC6	E2F1	IGF1	CDK1	CCNB2
KNN	MCC	9	VEGFD	TSLP	PKMYT1	CCL28	KIT	STAT5B	PIK3R1	LAMA3	LEP	CCL14	FZD4	BUB1B	LEPR	EPAS1	SPRY2	FZD7	FGF1	LIFR	JUN	CXCL12	FOS	CXCL2	PDGFA	CX3CL1	PCNA	ESPL1	CCNB2	ORC6	TTK	PPARG	CCNB1	IL11RA	CHEK1	PLK1	CDC7	PTTG1	E2F1	GHR	CDC20	CDC25C	PLD1	CCNE2	ZBTB16	RUNX1T1	CDK1	NGFR	FGF2
KNN	MCC	10	VEGFD	TSLP	PKMYT1	LEP	FGF1	LAMA3	KIT	EPAS1	FZD4	LIFR	PIK3R1	FZD7	BUB1B	CCL28	STAT5B	CCL14	LEPR	SPRY2	CX3CL1	STAT5A	ZBTB16	CCNB1	CCNB2	CDC25C	CXCL12	CXCL2	FGF2	LAMB3	TGFBR2	IGF1	CCNE2	CDC20	CCNA2	BUB1	TNFRSF10D	CDK1	GHR	E2F1	PTTG1	ESPL1	MAPK10	TTK	PPARG	ORC6	CHEK1	PLK1	CDC7
KNN	MCC	11	VEGFD	TSLP	PKMYT1	CCL28	SPRY2	LAMA3	LEP	CCL14	FZD7	KIT	BUB1B	CX3CL1	STAT5B	EPAS1	FGF1	PIK3R1	LIFR	LEPR	FZD4	PDGFA	CCNB2	PPARG	TNFRSF10D	RUNX1T1	JUN	CDC25C	DBF4	IGF1	EDA	CDC7	FOXO1	PLK1	TTK	ESPL1	BUB1	IL11RA	ORC6	CDK1	CCNE2	TGFBR2	PTTG1	PLD1	FGF2	PCNA	CDC20	NGFR	GHR
KNN	MCC	12	VEGFD	TSLP	LEP	PKMYT1	PIK3R1	KIT	FZD7	LAMA3	EPAS1	PPARG	FZD4	FGF1	PDGFA	STAT5B	CCNB2	LEPR	BUB1B	CX3CL1	CCL14	CCL28	LIFR	SPRY2	RUNX1T1	STAT5A	FOXO1	FGF2	CXCL12	PTCH1	IL11RA	BUB1	CHEK1	MAPK10	E2F1	GHR	ZBTB16	CDC20	PCNA	CCNB1	CCNA2	PTTG1	CDK1	ORC6	ESPL1	TTK	PLK1	CDC7	CCNE2
KNN	MCC	13	VEGFD	TSLP	PKMYT1	CCL28	CX3CL1	PDGFA	LEP	FGF1	LIFR	KIT	LAMA3	SPRY2	BUB1B	CCNB2	FZD4	EPAS1	LEPR	PPARG	PIK3R1	CCL14	STAT5B	FZD7	CXCL12	TGFBR2	CDC25C	CCNB1	FOS	CDC20	ZBTB16	TNFRSF10D	CXCL2	ESPL1	TTK	CCNE2	CDC7	EDA	IGF1	PLK1	ORC6	CDK1	CCNA2	PCNA	E2F1	MAPK10	BUB1	PTTG1	FOXO1
KNN	MCC	14	VEGFD	TSLP	LEP	PKMYT1	LIFR	PPARG	CCL14	PIK3R1	BUB1B	LAMA3	FZD7	TGFBR2	CCNB2	FZD4	CXCL12	LEPR	STAT5B	CDC25C	PDGFA	EPAS1	CCL28	SPRY2	KIT	FGF1	CX3CL1	PCNA	EDA	ZBTB16	ESPL1	RUNX1T1	FGF2	PTCH1	FOXO1	STAT5A	DBF4	PLD1	CHEK1	GHR	PTTG1	BUB1	MAPK10	E2F1	TTK	CDK1	ORC6	PLK1	CDC20
KNN	MCC	15	VEGFD	TSLP	PKMYT1	PIK3R1	CCL28	FGF1	CXCL12	LEP	STAT5B	PPARG	TGFBR2	CX3CL1	KIT	CCNB2	CCL14	PDGFA	BUB1B	CDC25C	LAMA3	FZD4	SPRY2	LEPR	EPAS1	FZD7	LIFR	FOS	JUN	TTK	CXCL2	CCNA2	CCNE2	CDC7	CDC20	PLK1	ORC6	CDK1	E2F1	MAPK10	BUB1	GHR	CHEK1	PLD1	DBF4	FOXO1	FGF2	ESPL1	EDA
KNN	MCC	16	VEGFD	TSLP	PKMYT1	STAT5B	LEP	CCL28	LAMA3	LIFR	FZD7	CX3CL1	CCL14	PPARG	CCNB2	LEPR	BUB1B	FZD4	CDC25C	PDGFA	FGF1	EPAS1	KIT	CXCL12	SPRY2	TGFBR2	PIK3R1	PTCH1	TTK	FOXO1	GHR	PTTG1	EDA	ESPL1	FGF2	PCNA	PLD1	CHEK1	BUB1	STAT5A	E2F1	CDK1	ORC6	PLK1	CDC20	CDC7	CCNE2	CCNA2	CXCL2
KNN	MCC	17	VEGFD	TSLP	PKMYT1	FZD7	CCL28	FGF1	PIK3R1	LEP	STAT5B	CXCL12	CDC25C	BUB1B	LAMA3	GHR	TTK	PTCH1	TGFBR2	FOXO1	EDA	PTTG1	CCNB2	PPARG	CX3CL1	PDGFA	CCL14	KIT	LIFR	EPAS1	SPRY2	FZD4	LEPR	RUNX1T1	FOS	PCNA	CXCL2	CCNA2	CDC20	MAPK10	TNFRSF10D	CCNB1	DBF4	CCNE2	CDC7	PLK1	ORC6	CDK1	E2F1
KNN	MCC	18	VEGFD	TSLP	PKMYT1	PIK3R1	CXCL12	LAMA3	STAT5B	LEPR	CCL28	CX3CL1	BUB1B	EDA	LEP	EPAS1	FZD4	PTCH1	LIFR	KIT	CCL14	CCNB2	PTTG1	TTK	GHR	PPARG	PDGFA	FOXO1	SPRY2	CDC25C	FZD7	TGFBR2	FGF1	NGFR	CDK1	PLK1	DBF4	LAMB3	JUN	IGF1	FGF2	BUB1	CHEK1	E2F1	PLD1	CCNE2	PCNA	CXCL2	CDC7
KNN	MCC	19	VEGFD	TSLP	PKMYT1	LAMA3	LEP	FGF1	STAT5B	KIT	PPARG	CCNB2	CCL28	CDC25C	FZD4	BUB1B	PDGFA	FZD7	SPRY2	FOXO1	GHR	PTTG1	CCL14	EPAS1	LEPR	LIFR	CX3CL1	TTK	EDA	TGFBR2	CXCL12	PTCH1	PIK3R1	CXCL2	MAPK10	JUN	ORC6	RUNX1T1	CDC20	CDC7	CCNE2	PLD1	E2F1	CHEK1	BUB1	FGF2	IGF1	ZBTB16	DBF4
(b) ROC_AUC_score as the object of difference analysis.
model	analysis object	loop number	gene_1	gene_2	gene_3	gene_4	gene_5	gene_6	gene_7	gene_8	gene_9	gene_10	gene_11	gene_12	gene_13	gene_14	gene_15	gene_16	gene_17	gene_18	gene_19	gene_20	gene_21	gene_22	gene_23	gene_24	gene_25	gene_26	gene_27	gene_28	gene_29	gene_30	gene_31	gene_32	gene_33	gene_34	gene_35	gene_36	gene_37	gene_38	gene_39	gene_40	gene_41	gene_42	gene_43	gene_44	gene_45	gene_46	gene_47
RF	ROC_AUC	0	VEGFD	SPRY2	TSLP	LIFR	PKMYT1	FGF1	CCL14	CDK1	CCNB1	PLK1	TGFBR2	LEP	FOXO1	CDC25C	CXCL2	CXCL12	CX3CL1	BUB1	PTTG1	STAT5B	GHR	LEPR	PPARG	KIT	FGF2	PDGFA	NGFR	CDC20	CCNA2	BUB1B	FZD4	RUNX1T1	CCNB2	PLD1	STAT5A	IL11RA	CCL28	IGF1	ZBTB16	EDA	LAMA3	MAPK10	TNFRSF10D	FZD7	E2F1	JUN	EPAS1
RF	ROC_AUC	1	VEGFD	SPRY2	LIFR	TSLP	CCL14	TGFBR2	CCNB1	LAMA3	CDC20	ZBTB16	NGFR	IGF1	PCNA	EPAS1	PTTG1	CDC25C	FZD7	FOS	FGF2	STAT5B	ORC6	BUB1B	E2F1	CX3CL1	CDC7	DBF4	CCNE2	CCL28	RUNX1T1	PTCH1	CHEK1	FZD4	ESPL1	FGF1	LEP	CDK1	PLK1	CXCL12	CXCL2	TTK	FOXO1	IL11RA	BUB1	PLD1	KIT	PPARG	GHR
RF	ROC_AUC	2	VEGFD	SPRY2	TSLP	TGFBR2	CCL14	LIFR	LAMA3	IGF1	STAT5B	PTTG1	MAPK10	TTK	PKMYT1	FGF1	CDC20	PDGFA	CDC7	PTCH1	CX3CL1	ESPL1	FOS	IL11RA	PLK1	BUB1B	CCNE2	JUN	CDK1	LEP	PPARG	KIT	PLD1	EDA	CCNB2	CXCL2	NGFR	CCL28	EPAS1	SPRY1	FZD4	LAMB3	CDC25C	RUNX1T1	FZD7	FGF2	TNFRSF10D	DBF4	CCNA2
RF	ROC_AUC	3	VEGFD	SPRY2	LIFR	TSLP	IGF1	CCL14	LAMA3	TGFBR2	PTTG1	CDK1	NGFR	EDA	FOS	CCNB1	KIT	FZD4	ORC6	PKMYT1	CX3CL1	CHEK1	CXCL12	CDC7	LEP	CCNA2	EPAS1	TTK	RUNX1T1	LAMB3	BUB1	IL11RA	PDGFA	JUN	DBF4	CCNB2	TNFRSF10D	FGF2	ESPL1	FZD7	CDC20	PIK3R1	LEPR	CXCL2	E2F1	CCNE2	BUB1B	FGF1	CCL28
RF	ROC_AUC	4	VEGFD	SPRY2	PTTG1	LAMA3	IGF1	TSLP	LIFR	CCL14	TGFBR2	FOS	NGFR	CCNA2	PKMYT1	STAT5B	CHEK1	E2F1	TNFRSF10D	CX3CL1	CXCL2	CDC7	FGF1	CCL28	PTCH1	PPARG	CDC20	PDGFA	TTK	SPRY1	ORC6	PCNA	STAT5A	MAPK10	PLK1	BUB1B	FGF2	FZD4	CCNB2	KIT	CCNB1	JUN	BUB1	RUNX1T1	LAMB3	FZD7	PIK3R1	PLD1	DBF4
RF	ROC_AUC	5	VEGFD	SPRY2	TSLP	PTTG1	FOS	CCL14	LIFR	LAMA3	IGF1	TGFBR2	CCNA2	ORC6	ESPL1	LEP	PKMYT1	PLK1	FGF1	PTCH1	CXCL2	EPAS1	CDK1	CCNB1	PLD1	TNFRSF10D	CHEK1	PDGFA	BUB1	PCNA	CCNE2	BUB1B	STAT5B	LEPR	FZD7	LAMB3	JUN	DBF4	KIT	EDA	FZD4	SPRY1	CDC25C	CDC20	CDC7	CX3CL1	CCNB2	STAT5A	RUNX1T1
RF	ROC_AUC	6	VEGFD	SPRY2	PTTG1	FOS	TGFBR2	TSLP	LAMA3	LIFR	IGF1	CCL14	CX3CL1	PKMYT1	FGF1	CDK1	FGF2	KIT	STAT5B	FOXO1	EPAS1	BUB1B	PDGFA	ESPL1	TTK	CDC7	SPRY1	CXCL12	IL11RA	CDC20	PLK1	ORC6	BUB1	FZD4	DBF4	PIK3R1	ZBTB16	CCL28	FZD7	LEPR	CCNE2	CCNB2	CHEK1	E2F1	CCNB1	LEP	LAMB3	CCNA2	NGFR
RF	ROC_AUC	7	VEGFD	SPRY2	PTTG1	LAMA3	CCL14	FOS	PKMYT1	LIFR	CX3CL1	IGF1	TGFBR2	TSLP	FOXO1	PTCH1	DBF4	CDC20	CXCL12	ESPL1	CXCL2	BUB1	CDK1	ZBTB16	NGFR	LEP	CHEK1	CCNE2	FGF2	PDGFA	JUN	CDC7	KIT	PLK1	LAMB3	CCNB1	E2F1	TNFRSF10D	SPRY1	FZD7	PPARG	STAT5B	PCNA	RUNX1T1	GHR	TTK	ORC6	EPAS1	CDC25C
RF	ROC_AUC	8	VEGFD	SPRY2	PTTG1	LIFR	IGF1	LAMA3	DBF4	FOS	CX3CL1	CCL14	CDC20	TSLP	FOXO1	PTCH1	CXCL12	TGFBR2	PKMYT1	CXCL2	KIT	BUB1	TTK	BUB1B	PPARG	ZBTB16	LEP	CCNE2	FZD7	CCNA2	EDA	ORC6	LAMB3	PIK3R1	FZD4	CCNB1	E2F1	LEPR	STAT5A	PDGFA	FGF1	PCNA	CDK1	CCL28	FGF2	EPAS1	NGFR	CCNB2	MAPK10
RF	ROC_AUC	9	VEGFD	SPRY2	PTTG1	CX3CL1	CCL14	TSLP	DBF4	CXCL2	IGF1	LAMA3	PKMYT1	CXCL12	BUB1	KIT	FOXO1	PPARG	TTK	BUB1B	PTCH1	ZBTB16	TGFBR2	FOS	LIFR	CDC20	PIK3R1	CCNA2	CCL28	FZD7	MAPK10	FGF2	CCNE2	CDC7	RUNX1T1	STAT5A	FGF1	JUN	CHEK1	EPAS1	SPRY1	CDK1	PCNA	E2F1	CCNB1	ESPL1	ORC6	PLD1	GHR
RF	ROC_AUC	10	VEGFD	SPRY2	CXCL2	CX3CL1	TSLP	PTTG1	PKMYT1	BUB1	CCL28	CCNA2	FOS	BUB1B	CXCL12	PTCH1	PIK3R1	LIFR	LAMA3	FOXO1	TTK	KIT	IGF1	CDC20	PPARG	TGFBR2	ZBTB16	CCL14	DBF4	CDK1	PLK1	EDA	CCNE2	CCNB1	PDGFA	TNFRSF10D	LAMB3	FGF1	LEP	MAPK10	GHR	RUNX1T1	STAT5A	STAT5B	FZD4	EPAS1	CHEK1	E2F1	CDC25C
RF	ROC_AUC	11	VEGFD	SPRY2	TSLP	PKMYT1	PIK3R1	CXCL2	PTTG1	LAMA3	CCL28	DBF4	PPARG	CDK1	BUB1B	CDC20	IGF1	KIT	TTK	PTCH1	FOS	CCNA2	PLK1	CCL14	ZBTB16	TGFBR2	FOXO1	BUB1	CXCL12	LIFR	CX3CL1	PDGFA	LAMB3	FZD4	MAPK10	STAT5A	CDC7	FZD7	IL11RA	FGF1	ESPL1	CDC25C	E2F1	SPRY1	EPAS1	CHEK1	RUNX1T1	FGF2	LEP
RF	ROC_AUC	12	VEGFD	SPRY2	CXCL2	PKMYT1	LAMA3	IGF1	FOS	TSLP	PTTG1	BUB1	DBF4	CXCL12	ZBTB16	CCL14	CCNA2	TTK	PTCH1	LIFR	BUB1B	CDK1	CCL28	CX3CL1	CDC20	PLK1	TGFBR2	FOXO1	PIK3R1	PPARG	KIT	FGF1	EDA	FZD4	CDC7	STAT5B	CCNE2	EPAS1	CCNB2	CCNB1	TNFRSF10D	LEPR	JUN	PCNA	NGFR	LEP	RUNX1T1	E2F1	CDC25C
RF	ROC_AUC	13	VEGFD	SPRY2	PKMYT1	FOS	CXCL12	CXCL2	BUB1B	BUB1	CDK1	LAMA3	TSLP	CCL28	FGF1	EDA	CCNA2	KIT	PPARG	FOXO1	PLK1	CDC20	LIFR	PTCH1	ZBTB16	TTK	PIK3R1	PTTG1	CCL14	TGFBR2	DBF4	CX3CL1	IGF1	SPRY1	LEP	E2F1	CDC7	CCNE2	CCNB2	TNFRSF10D	JUN	CHEK1	ORC6	LAMB3	MAPK10	IL11RA	ESPL1	CDC25C	PCNA
RF	ROC_AUC	14	VEGFD	SPRY2	CXCL2	BUB1B	PKMYT1	LAMA3	FOXO1	FGF1	FOS	TSLP	CCL28	CXCL12	LEP	IGF1	DBF4	CDC20	E2F1	EDA	PPARG	CCL14	PLK1	SPRY1	PTCH1	ZBTB16	TTK	PIK3R1	PTTG1	CCNA2	LIFR	CX3CL1	TGFBR2	BUB1	KIT	CDK1	CCNB1	CDC25C	CCNE2	EPAS1	MAPK10	CHEK1	FZD4	FZD7	STAT5A	STAT5B	LEPR	FGF2	IL11RA
RF	ROC_AUC	15	VEGFD	SPRY2	FGF1	BUB1B	LEP	CXCL2	LAMA3	TSLP	CX3CL1	PTTG1	KIT	CCL14	CDK1	PPARG	E2F1	TTK	ZBTB16	PTCH1	SPRY1	LIFR	CCNB1	CDC20	DBF4	CCL28	IGF1	CCNA2	BUB1	EDA	CXCL12	PIK3R1	PLK1	TGFBR2	PKMYT1	FOXO1	FOS	STAT5A	RUNX1T1	PDGFA	CCNE2	FZD4	CCNB2	EPAS1	PCNA	CDC7	NGFR	LAMB3	ESPL1
RF	ROC_AUC	16	VEGFD	SPRY2	BUB1B	FGF1	LAMA3	LEP	E2F1	TSLP	CXCL2	PTTG1	CCL28	CX3CL1	CCNA2	PKMYT1	CDC20	LIFR	FOXO1	PTCH1	CCL14	TTK	CDK1	BUB1	KIT	PIK3R1	CXCL12	IGF1	EDA	SPRY1	DBF4	CCNB1	FOS	PLK1	ZBTB16	TGFBR2	PPARG	MAPK10	STAT5B	RUNX1T1	CCNB2	PCNA	FZD4	CDC25C	CHEK1	PLD1	FZD7	IL11RA	JUN
RF	ROC_AUC	17	VEGFD	SPRY2	BUB1B	TSLP	PTTG1	CCL28	LAMA3	LEP	CXCL2	CX3CL1	FOXO1	SPRY1	CCL14	CCNA2	ZBTB16	CXCL12	FOS	CCNB1	DBF4	IGF1	PLK1	PIK3R1	PPARG	BUB1	CDK1	TTK	LIFR	CDC20	PKMYT1	FGF1	KIT	EDA	PTCH1	TGFBR2	E2F1	PCNA	TNFRSF10D	CCNE2	JUN	FZD4	PDGFA	CHEK1	FZD7	GHR	CDC7	STAT5B	EPAS1
RF	ROC_AUC	18	VEGFD	SPRY2	BUB1B	PTTG1	CX3CL1	CCL28	FGF1	LIFR	CCNA2	E2F1	FOS	DBF4	PCNA	FOXO1	PTCH1	EDA	KIT	PKMYT1	CDC20	LAMA3	CDK1	SPRY1	BUB1	PIK3R1	IGF1	CCNB1	ZBTB16	PPARG	CCL14	PLK1	TTK	CXCL12	CXCL2	TSLP	TGFBR2	LEP	CCNE2	LAMB3	FZD4	CDC25C	EPAS1	IL11RA	MAPK10	CCNB2	PDGFA	FGF2	GHR
RF	ROC_AUC	19	VEGFD	SPRY2	BUB1B	IGF1	CCL28	KIT	PTCH1	ZBTB16	CDK1	CCNE2	TSLP	PCNA	PTTG1	CXCL2	LIFR	PKMYT1	SPRY1	FOS	TTK	CCNB1	E2F1	CDC20	DBF4	CCNA2	CXCL12	CCL14	PLK1	FGF1	LEP	FOXO1	TGFBR2	CX3CL1	PPARG	BUB1	LAMA3	PIK3R1	EDA	FZD4	MAPK10	TNFRSF10D	ORC6	JUN	EPAS1	PDGFA	LEPR	FZD7	FGF2
model	analysis object	loop number	gene_1	gene_2	gene_3	gene_4	gene_5	gene_6	gene_7	gene_8	gene_9	gene_10	gene_11	gene_12	gene_13	gene_14	gene_15	gene_16	gene_17	gene_18	gene_19	gene_20	gene_21	gene_22	gene_23	gene_24	gene_25	gene_26	gene_27	gene_28	gene_29	gene_30	gene_31	gene_32	gene_33	gene_34	gene_35	gene_36	gene_37	gene_38	gene_39	gene_40	gene_41	gene_42	gene_43	gene_44	gene_45	gene_46	gene_47
ExtraTrees	ROC_AUC	0	VEGFD	SPRY2	TSLP	LIFR	PKMYT1	FGF1	CCL14	CDK1	CCNB1	PLK1	TGFBR2	LEP	FOXO1	CDC25C	CXCL2	CXCL12	CX3CL1	BUB1	PTTG1	STAT5B	GHR	LEPR	PPARG	KIT	FGF2	PDGFA	NGFR	CDC20	CCNA2	BUB1B	FZD4	RUNX1T1	CCNB2	PLD1	STAT5A	IL11RA	CCL28	IGF1	ZBTB16	EDA	LAMA3	MAPK10	TNFRSF10D	FZD7	E2F1	JUN	EPAS1
ExtraTrees	ROC_AUC	1	VEGFD	SPRY2	LIFR	TSLP	CCL14	TGFBR2	CCNB1	LAMA3	CDC20	ZBTB16	NGFR	IGF1	PCNA	EPAS1	PTTG1	CDC25C	FZD7	FOS	FGF2	STAT5B	ORC6	BUB1B	E2F1	CX3CL1	CDC7	DBF4	CCNE2	CCL28	RUNX1T1	PTCH1	CHEK1	FZD4	ESPL1	FGF1	LEP	CDK1	PLK1	CXCL12	CXCL2	TTK	FOXO1	IL11RA	BUB1	PLD1	KIT	PPARG	GHR
ExtraTrees	ROC_AUC	2	VEGFD	TSLP	SPRY2	LIFR	STAT5A	STAT5B	CCNB1	CDC20	CCL28	GHR	PTTG1	PKMYT1	CXCL12	LEP	BUB1B	BUB1	PCNA	CCNE2	FZD4	PDGFA	KIT	FOXO1	CDK1	TNFRSF10D	ESPL1	EDA	CCNB2	CDC25C	PIK3R1	LAMA3	PLD1	ZBTB16	NGFR	IGF1	CCNA2	FZD7	E2F1	CDC7	EPAS1	TGFBR2	PTCH1	CHEK1	JUN	CXCL2	DBF4	RUNX1T1	PPARG
ExtraTrees	ROC_AUC	3	VEGFD	TSLP	SPRY2	LIFR	CX3CL1	STAT5B	CDC25C	CCNE2	IGF1	DBF4	E2F1	FGF2	PLD1	PKMYT1	CCL28	PTTG1	TTK	CCNB1	CDC20	FOXO1	SPRY1	PLK1	LEPR	LEP	ZBTB16	TNFRSF10D	PDGFA	RUNX1T1	CXCL12	EDA	BUB1	ESPL1	CHEK1	EPAS1	BUB1B	LAMB3	KIT	CCL14	PIK3R1	IL11RA	CXCL2	PPARG	CCNA2	FZD4	PTCH1	MAPK10	FOS
ExtraTrees	ROC_AUC	4	VEGFD	TSLP	SPRY2	STAT5B	CDC25C	LIFR	CX3CL1	CCNE2	ZBTB16	LEPR	FOXO1	LAMB3	PKMYT1	LAMA3	DBF4	EPAS1	CCL28	E2F1	MAPK10	CXCL2	PTCH1	CDK1	ORC6	FZD7	FGF2	PTTG1	CXCL12	CCL14	BUB1B	FOS	CDC7	CCNA2	PPARG	IL11RA	PIK3R1	PCNA	FGF1	CCNB2	TTK	RUNX1T1	PDGFA	TNFRSF10D	LEP	CCNB1	KIT	SPRY1	EDA
ExtraTrees	ROC_AUC	5	VEGFD	TSLP	SPRY2	LIFR	CDC25C	STAT5B	CCNE2	CX3CL1	LEP	IL11RA	PKMYT1	EPAS1	ORC6	PIK3R1	KIT	CCL28	FGF2	MAPK10	GHR	PPARG	CDC7	EDA	CCNB2	LEPR	PTTG1	DBF4	LAMA3	FOS	ESPL1	FZD4	NGFR	PLD1	RUNX1T1	TTK	IGF1	TGFBR2	PLK1	PCNA	CDC20	LAMB3	CCL14	CXCL2	CXCL12	PTCH1	JUN	BUB1B	CCNB1
ExtraTrees	ROC_AUC	6	VEGFD	TSLP	SPRY2	CX3CL1	STAT5B	CDC25C	LIFR	LEP	CCNE2	ORC6	FGF1	PKMYT1	PIK3R1	CXCL2	LAMB3	FOXO1	CDC7	CHEK1	PCNA	FZD4	LAMA3	BUB1	TTK	CCL28	ZBTB16	MAPK10	NGFR	CCNB1	CXCL12	PTCH1	PLK1	PDGFA	TNFRSF10D	CCNA2	CDK1	ESPL1	DBF4	PTTG1	EDA	FGF2	RUNX1T1	FOS	JUN	CCNB2	GHR	E2F1	IGF1
ExtraTrees	ROC_AUC	7	VEGFD	TSLP	SPRY2	STAT5B	CDC25C	CCNE2	LEP	CX3CL1	LIFR	STAT5A	CCL28	RUNX1T1	TGFBR2	FGF1	CXCL2	CDC7	E2F1	EDA	CCL14	CXCL12	DBF4	JUN	PKMYT1	LAMA3	ESPL1	PPARG	KIT	FZD7	LEPR	CCNA2	TNFRSF10D	CDK1	PLK1	PTCH1	CCNB1	LAMB3	MAPK10	ZBTB16	CHEK1	TTK	FZD4	PIK3R1	IL11RA	SPRY1	PCNA	ORC6	GHR
ExtraTrees	ROC_AUC	8	VEGFD	TSLP	SPRY2	LEP	CDC25C	STAT5B	CX3CL1	CCNE2	LIFR	CDK1	PIK3R1	CCL28	CDC7	EDA	PKMYT1	SPRY1	KIT	JUN	ESPL1	GHR	PPARG	CCNB1	CXCL2	LAMB3	LEPR	PCNA	BUB1	PLD1	CHEK1	IGF1	CDC20	PTTG1	NGFR	ORC6	PDGFA	BUB1B	FZD4	FGF2	MAPK10	EPAS1	PLK1	E2F1	CXCL12	DBF4	TGFBR2	FOXO1	LAMA3
ExtraTrees	ROC_AUC	9	VEGFD	TSLP	CDC25C	SPRY2	PIK3R1	LEP	CCNE2	CDK1	CX3CL1	CDC7	EDA	KIT	CCL28	PKMYT1	SPRY1	STAT5B	LIFR	MAPK10	PDGFA	ZBTB16	LAMA3	CCL14	FOS	NGFR	ESPL1	FOXO1	TTK	CCNA2	PTCH1	TNFRSF10D	CCNB2	DBF4	PLK1	EPAS1	FZD7	FZD4	RUNX1T1	PCNA	PTTG1	CDC20	PPARG	CCNB1	IGF1	CXCL2	CHEK1	PLD1	BUB1
ExtraTrees	ROC_AUC	10	VEGFD	TSLP	CDC25C	LEP	SPRY1	EDA	CCNE2	CDK1	KIT	LIFR	PIK3R1	STAT5B	SPRY2	PDGFA	CCL28	MAPK10	CX3CL1	CDC7	PKMYT1	LAMB3	ESPL1	E2F1	PPARG	CCNB2	PTTG1	CHEK1	RUNX1T1	FZD4	PLD1	CCL14	FOXO1	TGFBR2	IGF1	CCNB1	ORC6	FGF2	EPAS1	IL11RA	CCNA2	TTK	CXCL12	FOS	LAMA3	JUN	PLK1	BUB1B	ZBTB16
ExtraTrees	ROC_AUC	11	VEGFD	TSLP	CDC25C	LIFR	CDK1	LEP	KIT	SPRY2	CCL28	CDC7	PIK3R1	CX3CL1	PKMYT1	PDGFA	MAPK10	EDA	CCNE2	SPRY1	STAT5B	FOXO1	CXCL12	EPAS1	CXCL2	PPARG	TNFRSF10D	NGFR	FZD7	GHR	ESPL1	LAMA3	ZBTB16	CCNA2	STAT5A	FOS	PCNA	FGF2	PLD1	IL11RA	FZD4	RUNX1T1	CHEK1	PTTG1	PLK1	BUB1B	CCNB2	E2F1	JUN
ExtraTrees	ROC_AUC	12	VEGFD	TSLP	CDC25C	LIFR	LEP	KIT	CCL28	CDC7	CCNE2	PDGFA	STAT5B	SPRY1	MAPK10	CXCL12	CX3CL1	FOXO1	PKMYT1	EDA	PIK3R1	SPRY2	CDK1	CHEK1	IGF1	CCNB1	BUB1B	BUB1	ORC6	CDC20	FZD7	E2F1	IL11RA	FOS	TTK	CCNA2	CXCL2	LAMA3	FGF2	PLD1	PPARG	FZD4	PTCH1	DBF4	GHR	ESPL1	TNFRSF10D	EPAS1	ZBTB16
ExtraTrees	ROC_AUC	13	VEGFD	TSLP	CDC25C	KIT	LIFR	MAPK10	PDGFA	CCL28	CDC7	PIK3R1	CDK1	EDA	CHEK1	FOXO1	CX3CL1	IGF1	SPRY1	CCNB1	PKMYT1	CXCL12	SPRY2	STAT5B	CCNE2	LEP	CCNB2	TNFRSF10D	DBF4	JUN	ZBTB16	FGF2	LAMB3	FZD4	STAT5A	TGFBR2	PPARG	IL11RA	CXCL2	RUNX1T1	BUB1	PTTG1	ORC6	TTK	FZD7	FOS	PLK1	BUB1B	GHR
ExtraTrees	ROC_AUC	14	VEGFD	TSLP	CDC25C	KIT	PKMYT1	CCL28	PDGFA	STAT5B	IGF1	PIK3R1	CDK1	LEP	CCNB2	CDC7	SPRY2	LIFR	EDA	CHEK1	CCNB1	FOXO1	CX3CL1	SPRY1	CXCL12	CCNE2	MAPK10	PLK1	E2F1	BUB1B	DBF4	ESPL1	RUNX1T1	FZD4	TTK	FGF2	LAMA3	CDC20	EPAS1	IL11RA	PTCH1	ORC6	FGF1	CXCL2	PPARG	LEPR	JUN	BUB1	NGFR
ExtraTrees	ROC_AUC	15	VEGFD	TSLP	CDC25C	CCL28	KIT	SPRY2	LIFR	PLK1	SPRY1	IGF1	CHEK1	CCNB2	MAPK10	CCNE2	FOXO1	EDA	E2F1	CDK1	PIK3R1	CCNB1	CX3CL1	STAT5B	CXCL12	PDGFA	CDC7	LEP	PKMYT1	FZD4	DBF4	STAT5A	CDC20	PTCH1	FGF1	TNFRSF10D	ESPL1	CCL14	BUB1	CCNA2	TGFBR2	PCNA	GHR	JUN	LEPR	EPAS1	LAMA3	FGF2	PPARG
ExtraTrees	ROC_AUC	16	VEGFD	TSLP	CDC25C	IGF1	KIT	CCL28	CDK1	CDC7	PLK1	MAPK10	CX3CL1	CCNB2	SPRY1	CCNE2	LEP	FZD4	CHEK1	PDGFA	DBF4	CXCL12	CDC20	E2F1	STAT5A	FOXO1	PKMYT1	CCNB1	PIK3R1	EDA	STAT5B	LIFR	SPRY2	JUN	PPARG	TGFBR2	TNFRSF10D	RUNX1T1	LAMB3	CXCL2	BUB1	ESPL1	LAMA3	IL11RA	BUB1B	LEPR	FOS	TTK	ORC6
ExtraTrees	ROC_AUC	17	VEGFD	TSLP	CDC25C	CCL28	CXCL12	CX3CL1	JUN	PIK3R1	LIFR	IGF1	CDK1	SPRY2	PDGFA	EDA	PKMYT1	FOXO1	E2F1	DBF4	CHEK1	LEP	CCNE2	SPRY1	MAPK10	PLK1	KIT	FZD4	PPARG	STAT5A	CDC7	CCNB2	CCNB1	STAT5B	CDC20	CXCL2	TNFRSF10D	EPAS1	CCNA2	LAMA3	IL11RA	FOS	ZBTB16	NGFR	CCL14	ESPL1	PCNA	PTTG1	TTK
ExtraTrees	ROC_AUC	18	VEGFD	TSLP	CDC25C	CXCL12	TNFRSF10D	STAT5B	CCL28	PKMYT1	JUN	LIFR	CDK1	LEP	CCNB2	KIT	E2F1	CCNE2	STAT5A	PPARG	FZD4	MAPK10	CXCL2	EPAS1	DBF4	FOXO1	IGF1	PLK1	CDC7	SPRY1	EDA	PDGFA	CHEK1	PIK3R1	CX3CL1	SPRY2	CCNB1	CDC20	TTK	LAMA3	PTCH1	CCL14	FGF2	IL11RA	LEPR	BUB1B	RUNX1T1	ORC6	PLD1
ExtraTrees	ROC_AUC	19	VEGFD	TSLP	CDC25C	PKMYT1	CXCL2	FZD4	STAT5A	PDGFA	KIT	PIK3R1	FOXO1	CXCL12	TNFRSF10D	CDK1	CCNB1	STAT5B	CDC7	IGF1	TTK	CX3CL1	CCNE2	SPRY2	CCNB2	JUN	CDC20	EDA	PLK1	LIFR	EPAS1	CCL28	DBF4	LEP	CHEK1	E2F1	SPRY1	MAPK10	PPARG	RUNX1T1	ESPL1	PLD1	FGF2	PCNA	TGFBR2	GHR	NGFR	FOS	ZBTB16
model	analysis object	loop number	gene_1	gene_2	gene_3	gene_4	gene_5	gene_6	gene_7	gene_8	gene_9	gene_10	gene_11	gene_12	gene_13	gene_14	gene_15	gene_16	gene_17	gene_18	gene_19	gene_20	gene_21	gene_22	gene_23	gene_24	gene_25	gene_26	gene_27	gene_28	gene_29	gene_30	gene_31	gene_32	gene_33	gene_34	gene_35	gene_36	gene_37	gene_38	gene_39	gene_40	gene_41	gene_42	gene_43	gene_44	gene_45	gene_46	gene_47
xgboost	ROC_AUC	0	VEGFD	SPRY2	TSLP	LIFR	PKMYT1	FGF1	CCL14	CDK1	CCNB1	PLK1	TGFBR2	LEP	FOXO1	CDC25C	CXCL2	CXCL12	CX3CL1	BUB1	PTTG1	STAT5B	GHR	LEPR	PPARG	KIT	FGF2	PDGFA	NGFR	CDC20	CCNA2	BUB1B	FZD4	RUNX1T1	CCNB2	PLD1	STAT5A	IL11RA	CCL28	IGF1	ZBTB16	EDA	LAMA3	MAPK10	TNFRSF10D	FZD7	E2F1	JUN	EPAS1
xgboost	ROC_AUC	1	VEGFD	SPRY2	LIFR	TSLP	CCL14	TGFBR2	CCNB1	LAMA3	CDC20	ZBTB16	NGFR	IGF1	PCNA	EPAS1	PTTG1	CDC25C	FZD7	FOS	FGF2	STAT5B	ORC6	BUB1B	E2F1	CX3CL1	CDC7	DBF4	CCNE2	CCL28	RUNX1T1	PTCH1	CHEK1	FZD4	ESPL1	FGF1	LEP	CDK1	PLK1	CXCL12	CXCL2	TTK	FOXO1	IL11RA	BUB1	PLD1	KIT	PPARG	GHR
xgboost	ROC_AUC	2	VEGFD	CCL14	SPRY2	TSLP	LIFR	GHR	LAMA3	CXCL12	EPAS1	E2F1	FGF1	PKMYT1	FZD4	FOS	BUB1	CDC7	STAT5B	CCNE2	CDC25C	PPARG	TNFRSF10D	LEPR	DBF4	LAMB3	KIT	CCNB2	CDC20	EDA	PLK1	CDK1	BUB1B	NGFR	JUN	IGF1	PDGFA	PTCH1	RUNX1T1	PTTG1	FZD7	CCNA2	SPRY1	TTK	PIK3R1	ZBTB16	STAT5A	FOXO1	FGF2
xgboost	ROC_AUC	3	VEGFD	CCL14	TSLP	LIFR	SPRY2	IL11RA	LEPR	CDC7	CXCL12	LAMA3	BUB1	E2F1	KIT	MAPK10	NGFR	FGF2	CCNE2	PKMYT1	SPRY1	JUN	FZD7	RUNX1T1	PTCH1	PDGFA	FOXO1	PCNA	ORC6	BUB1B	CXCL2	CHEK1	ZBTB16	CDC20	CCNB2	FOS	TTK	CCNB1	PTTG1	PLK1	ESPL1	LAMB3	CX3CL1	EDA	PIK3R1	PLD1	FZD4	EPAS1	CDK1
xgboost	ROC_AUC	4	VEGFD	CCL14	TSLP	LIFR	SPRY2	CHEK1	CX3CL1	FGF1	CXCL12	CDC7	BUB1	KIT	PKMYT1	CXCL2	NGFR	FOS	LAMA3	PDGFA	TGFBR2	CDC25C	IGF1	CDC20	PPARG	CCNB1	PIK3R1	PLK1	ESPL1	LAMB3	TTK	CCNB2	EPAS1	ORC6	CDK1	RUNX1T1	JUN	LEP	CCNA2	TNFRSF10D	FOXO1	PTCH1	SPRY1	CCNE2	DBF4	CCL28	STAT5B	PCNA	STAT5A
xgboost	ROC_AUC	5	VEGFD	CCL14	TSLP	LIFR	SPRY2	GHR	PCNA	EPAS1	FGF1	KIT	CCNA2	CDC7	IL11RA	CXCL12	CX3CL1	NGFR	LEP	LAMA3	IGF1	RUNX1T1	CCNE2	LEPR	PLD1	FZD7	FOXO1	PTCH1	SPRY1	ORC6	TNFRSF10D	E2F1	LAMB3	BUB1B	ESPL1	PLK1	PIK3R1	CCNB1	FGF2	CDC20	CCNB2	FZD4	PTTG1	CXCL2	PKMYT1	EDA	CDC25C	DBF4	ZBTB16
xgboost	ROC_AUC	6	VEGFD	CCL14	TSLP	LIFR	SPRY2	CDC7	FGF1	CCNA2	FOXO1	PCNA	CX3CL1	CXCL2	PPARG	FGF2	CXCL12	FOS	DBF4	CCL28	TGFBR2	IGF1	CHEK1	FZD4	CDK1	ZBTB16	CDC25C	STAT5B	EDA	PDGFA	CDC20	BUB1	CCNB1	PLK1	ESPL1	BUB1B	LAMA3	CCNE2	NGFR	PTCH1	SPRY1	FZD7	TNFRSF10D	E2F1	LAMB3	PTTG1	CCNB2	ORC6	EPAS1
xgboost	ROC_AUC	7	VEGFD	CCL14	TSLP	FGF1	LIFR	CCNA2	CDC7	SPRY2	E2F1	MAPK10	CCL28	LAMA3	CXCL2	STAT5A	JUN	CCNE2	FGF2	DBF4	PTCH1	PLK1	FZD4	KIT	LEP	NGFR	CCNB1	LAMB3	PTTG1	ESPL1	ORC6	RUNX1T1	FZD7	CCNB2	TTK	LEPR	CDC20	PDGFA	STAT5B	CDC25C	ZBTB16	CDK1	PIK3R1	TGFBR2	PCNA	CHEK1	EDA	TNFRSF10D	PLD1
xgboost	ROC_AUC	8	VEGFD	CCL14	TSLP	FGF1	CCNA2	E2F1	LIFR	CDC7	SPRY2	CXCL2	DBF4	GHR	NGFR	JUN	BUB1B	RUNX1T1	CDK1	PTTG1	CCNB2	FZD4	PPARG	CHEK1	LAMA3	PIK3R1	TGFBR2	EDA	PCNA	CDC20	IGF1	CX3CL1	EPAS1	SPRY1	FOXO1	CXCL12	TNFRSF10D	CDC25C	BUB1	PDGFA	PLK1	KIT	ORC6	LAMB3	LEPR	PKMYT1	TTK	CCNE2	FZD7
xgboost	ROC_AUC	9	VEGFD	CCL14	TSLP	FGF1	CXCL2	LIFR	E2F1	CCNA2	SPRY2	CDC7	CXCL12	GHR	TNFRSF10D	NGFR	ZBTB16	LAMB3	PPARG	PLD1	CCNB1	EPAS1	CHEK1	STAT5A	PCNA	TTK	ORC6	KIT	PLK1	PDGFA	STAT5B	FOS	LEPR	FZD7	CDC20	PTCH1	EDA	TGFBR2	CCL28	LAMA3	CCNB2	PTTG1	CDK1	BUB1B	JUN	ESPL1	CCNE2	LEP	MAPK10
xgboost	ROC_AUC	10	VEGFD	CCL14	TSLP	FGF1	CDC7	E2F1	CCNA2	CXCL2	LIFR	SPRY2	CCL28	PLD1	PLK1	BUB1B	FOS	CCNE2	PKMYT1	STAT5A	DBF4	PIK3R1	PTTG1	LEP	CHEK1	BUB1	LAMB3	PCNA	PTCH1	CCNB2	LAMA3	FOXO1	TGFBR2	SPRY1	CDC25C	FZD7	LEPR	RUNX1T1	FZD4	ORC6	CX3CL1	ZBTB16	TNFRSF10D	IGF1	FGF2	TTK	EPAS1	NGFR	STAT5B
xgboost	ROC_AUC	11	VEGFD	CCL14	TSLP	FGF1	CCNA2	SPRY2	CDC7	CXCL2	LIFR	E2F1	CDK1	GHR	FOS	FGF2	CCNE2	JUN	PTCH1	FZD4	PCNA	SPRY1	LEP	TTK	TNFRSF10D	LEPR	STAT5B	ESPL1	CDC20	ZBTB16	PDGFA	KIT	FZD7	NGFR	PPARG	TGFBR2	PLK1	PTTG1	CHEK1	CCNB2	PIK3R1	LAMA3	IGF1	CX3CL1	RUNX1T1	CDC25C	CXCL12	LAMB3	ORC6
xgboost	ROC_AUC	12	VEGFD	CCL14	TSLP	CDC7	FGF1	CXCL2	CDK1	E2F1	CCNA2	LIFR	SPRY2	NGFR	CCNE2	STAT5B	MAPK10	FZD4	CDC20	IGF1	LEPR	CCNB1	TTK	SPRY1	DBF4	CHEK1	ESPL1	FZD7	CX3CL1	LAMA3	RUNX1T1	PTTG1	LAMB3	ORC6	FOXO1	PKMYT1	EPAS1	EDA	CDC25C	PIK3R1	CCL28	BUB1	PLK1	TGFBR2	TNFRSF10D	CCNB2	PTCH1	FOS	BUB1B
xgboost	ROC_AUC	13	VEGFD	CCL14	TSLP	FGF1	SPRY2	CDC7	CXCL2	CDK1	CCNA2	E2F1	LIFR	LAMA3	BUB1	CXCL12	CCNB1	IGF1	JUN	IL11RA	PPARG	STAT5A	ESPL1	CCL28	FGF2	FOS	LEP	DBF4	TNFRSF10D	TGFBR2	PLK1	CCNE2	CDC20	CDC25C	PCNA	CHEK1	EPAS1	ORC6	LAMB3	PTTG1	RUNX1T1	CCNB2	TTK	SPRY1	PKMYT1	KIT	PDGFA	NGFR	FZD7
xgboost	ROC_AUC	14	VEGFD	CCL14	CXCL2	TSLP	FGF1	CDC7	E2F1	CCNA2	LIFR	CDK1	SPRY2	PLK1	SPRY1	MAPK10	LEP	FGF2	CX3CL1	FZD7	KIT	NGFR	PTCH1	STAT5A	FZD4	BUB1B	STAT5B	PDGFA	FOXO1	PIK3R1	CCNB2	PLD1	RUNX1T1	PTTG1	LAMB3	EPAS1	ORC6	PCNA	CDC25C	IGF1	CHEK1	TGFBR2	ESPL1	TNFRSF10D	BUB1	DBF4	ZBTB16	PKMYT1	IL11RA
xgboost	ROC_AUC	15	VEGFD	CCL14	TSLP	CXCL2	SPRY2	CDC7	LIFR	E2F1	CCNA2	FGF1	CDK1	IL11RA	PKMYT1	ESPL1	PPARG	PTCH1	SPRY1	FZD4	FZD7	FGF2	TGFBR2	LAMA3	CCL28	CXCL12	KIT	PCNA	BUB1B	FOXO1	LEPR	JUN	ZBTB16	TNFRSF10D	CDC20	TTK	IGF1	CDC25C	STAT5B	ORC6	CCNB2	RUNX1T1	EDA	LAMB3	PTTG1	PDGFA	DBF4	EPAS1	PLD1
xgboost	ROC_AUC	16	VEGFD	CCL14	TSLP	CXCL2	FGF1	CCNA2	CDC7	CDK1	LIFR	SPRY2	E2F1	LAMA3	GHR	PTCH1	JUN	PCNA	LEPR	FOS	FZD4	PKMYT1	DBF4	ESPL1	FOXO1	CCNB2	CCNB1	PIK3R1	LAMB3	MAPK10	RUNX1T1	ORC6	STAT5B	PDGFA	NGFR	CDC25C	CDC20	TNFRSF10D	ZBTB16	STAT5A	LEP	CX3CL1	SPRY1	CHEK1	TTK	KIT	FGF2	PLD1	PLK1
xgboost	ROC_AUC	17	VEGFD	CCL14	TSLP	CXCL2	SPRY2	CCNA2	CDC7	LIFR	CDK1	FGF1	E2F1	GHR	PDGFA	LEP	FZD7	CX3CL1	CCL28	CCNB1	FOXO1	PPARG	FZD4	LEPR	ORC6	SPRY1	EPAS1	PTCH1	BUB1	PLK1	CXCL12	FGF2	KIT	TTK	TGFBR2	CDC20	IGF1	RUNX1T1	ESPL1	EDA	CCNE2	CDC25C	BUB1B	CCNB2	PTTG1	ZBTB16	PCNA	NGFR	CHEK1
xgboost	ROC_AUC	18	VEGFD	CCL14	TSLP	CDC7	FGF1	CXCL2	CCNA2	LIFR	E2F1	SPRY2	CDK1	LAMB3	PLD1	PIK3R1	SPRY1	LEPR	FOXO1	LAMA3	CCNE2	FGF2	PDGFA	CCNB1	ESPL1	NGFR	CDC25C	BUB1B	CCNB2	MAPK10	PKMYT1	CDC20	TGFBR2	PLK1	PTTG1	DBF4	PTCH1	EPAS1	FZD4	FOS	CCL28	CX3CL1	STAT5B	JUN	KIT	ZBTB16	RUNX1T1	EDA	TTK
xgboost	ROC_AUC	19	VEGFD	CCL14	TSLP	FGF1	CDC7	SPRY2	CXCL2	CDK1	E2F1	CCNA2	LIFR	BUB1B	PDGFA	STAT5B	CCNE2	LAMA3	STAT5A	PTCH1	FZD4	PIK3R1	CXCL12	LEP	DBF4	CDC20	FOS	TTK	PTTG1	RUNX1T1	TGFBR2	CHEK1	CCNB2	PCNA	ZBTB16	CDC25C	BUB1	TNFRSF10D	CCNB1	FGF2	ORC6	IL11RA	FZD7	KIT	IGF1	EPAS1	PLK1	CX3CL1	EDA
model	analysis object	loop number	gene_1	gene_2	gene_3	gene_4	gene_5	gene_6	gene_7	gene_8	gene_9	gene_10	gene_11	gene_12	gene_13	gene_14	gene_15	gene_16	gene_17	gene_18	gene_19	gene_20	gene_21	gene_22	gene_23	gene_24	gene_25	gene_26	gene_27	gene_28	gene_29	gene_30	gene_31	gene_32	gene_33	gene_34	gene_35	gene_36	gene_37	gene_38	gene_39	gene_40	gene_41	gene_42	gene_43	gene_44	gene_45	gene_46	gene_47
SVM	ROC_AUC	0	VEGFD	SPRY2	TSLP	LIFR	PKMYT1	FGF1	CCL14	CDK1	CCNB1	PLK1	TGFBR2	LEP	FOXO1	CDC25C	CXCL2	CXCL12	CX3CL1	BUB1	PTTG1	STAT5B	GHR	LEPR	PPARG	KIT	FGF2	PDGFA	NGFR	CDC20	CCNA2	BUB1B	FZD4	RUNX1T1	CCNB2	PLD1	STAT5A	IL11RA	CCL28	IGF1	ZBTB16	EDA	LAMA3	MAPK10	TNFRSF10D	FZD7	E2F1	JUN	EPAS1
SVM	ROC_AUC	1	VEGFD	SPRY2	LIFR	TSLP	CCL14	TGFBR2	CCNB1	LAMA3	CDC20	ZBTB16	NGFR	IGF1	PCNA	EPAS1	PTTG1	CDC25C	FZD7	FOS	FGF2	STAT5B	ORC6	BUB1B	E2F1	CX3CL1	CDC7	DBF4	CCNE2	CCL28	RUNX1T1	PTCH1	CHEK1	FZD4	ESPL1	FGF1	LEP	CDK1	PLK1	CXCL12	CXCL2	TTK	FOXO1	IL11RA	BUB1	PLD1	KIT	PPARG	GHR
SVM	ROC_AUC	2	VEGFD	TSLP	LIFR	SPRY2	CCNB1	ZBTB16	EPAS1	FGF1	PIK3R1	CCL28	PCNA	STAT5B	CDC20	CX3CL1	BUB1B	LEP	CDC25C	CDC7	ESPL1	PLK1	CXCL2	CCNA2	CCNB2	DBF4	PTTG1	FGF2	KIT	CDK1	PLD1	MAPK10	BUB1	TTK	PPARG	EDA	RUNX1T1	PKMYT1	ORC6	SPRY1	CCNE2	E2F1	LEPR	JUN	TNFRSF10D	PDGFA	CHEK1	CXCL12	IGF1
SVM	ROC_AUC	3	VEGFD	TSLP	CCNB1	EPAS1	LIFR	ZBTB16	SPRY2	LEP	PPARG	FOS	CCL28	SPRY1	MAPK10	PCNA	CDC7	PLK1	PIK3R1	GHR	PTCH1	E2F1	CCNE2	ORC6	PKMYT1	TGFBR2	CDC20	TTK	BUB1	FOXO1	PLD1	CDK1	FZD4	FGF2	PTTG1	DBF4	CCNB2	CCNA2	LAMB3	ESPL1	CDC25C	STAT5B	BUB1B	IGF1	CHEK1	RUNX1T1	TNFRSF10D	CCL14	LAMA3
SVM	ROC_AUC	4	VEGFD	CCNB1	TSLP	ZBTB16	LIFR	LEP	PPARG	SPRY2	EPAS1	PCNA	FGF1	CCL28	DBF4	CDC20	ORC6	E2F1	CDC7	FOXO1	PTTG1	ESPL1	CDK1	LAMA3	PLK1	BUB1	CXCL2	CCNA2	CCNB2	CDC25C	IGF1	CHEK1	JUN	CX3CL1	BUB1B	CXCL12	GHR	TTK	PKMYT1	CCL14	EDA	FZD4	LEPR	TNFRSF10D	PDGFA	SPRY1	CCNE2	STAT5B	PLD1
SVM	ROC_AUC	5	VEGFD	TSLP	LIFR	CCNB1	LEP	PCNA	EPAS1	PPARG	SPRY2	ZBTB16	CCL28	PIK3R1	CDC25C	PKMYT1	BUB1B	MAPK10	DBF4	FOS	CDC7	TTK	EDA	FZD4	PLD1	CCNE2	STAT5B	KIT	FGF2	PTCH1	TNFRSF10D	CX3CL1	GHR	CDK1	CDC20	ORC6	E2F1	CCNB2	CCNA2	BUB1	PLK1	PTTG1	ESPL1	RUNX1T1	FOXO1	LAMA3	TGFBR2	FGF1	SPRY1
SVM	ROC_AUC	6	VEGFD	CCNB1	TSLP	PCNA	ZBTB16	LIFR	PPARG	SPRY2	LEP	EPAS1	PIK3R1	CDC25C	FZD4	DBF4	LAMA3	CCL14	CDC7	CCNB2	CX3CL1	BUB1B	PKMYT1	CXCL2	CHEK1	FOXO1	RUNX1T1	ESPL1	PTTG1	PLK1	BUB1	CCNA2	FGF1	ORC6	E2F1	CCNE2	MAPK10	IGF1	TTK	CDC20	STAT5B	FZD7	LEPR	GHR	FGF2	PDGFA	CDK1	SPRY1	KIT
SVM	ROC_AUC	7	VEGFD	TSLP	LIFR	CCNB1	PCNA	LEP	PPARG	EPAS1	SPRY2	ZBTB16	DBF4	FGF1	PKMYT1	CCL28	CDC25C	CX3CL1	BUB1B	KIT	CDC7	PLD1	FOS	FZD4	BUB1	ESPL1	LEPR	GHR	EDA	CDK1	CDC20	LAMB3	CXCL12	FGF2	TTK	MAPK10	CCL14	E2F1	ORC6	CXCL2	CCNA2	PTTG1	CHEK1	CCNE2	PTCH1	PLK1	TNFRSF10D	CCNB2	SPRY1
SVM	ROC_AUC	8	VEGFD	CCNB1	TSLP	ZBTB16	LEP	DBF4	PCNA	LIFR	PPARG	SPRY2	EPAS1	FZD4	PKMYT1	PIK3R1	FOXO1	ESPL1	CDK1	PDGFA	TTK	CCL28	CDC25C	CDC7	MAPK10	ORC6	CXCL12	CDC20	CCNE2	GHR	CCNB2	RUNX1T1	BUB1	CHEK1	CCNA2	BUB1B	PTTG1	EDA	E2F1	FZD7	KIT	CX3CL1	FGF2	PLK1	JUN	LAMA3	PLD1	NGFR	IGF1
SVM	ROC_AUC	9	VEGFD	TSLP	LEP	CCNB1	PCNA	PKMYT1	LIFR	PPARG	FZD4	DBF4	EPAS1	SPRY2	ZBTB16	CCL28	FGF1	CXCL12	CX3CL1	CCL14	RUNX1T1	IGF1	PLD1	CXCL2	LAMB3	PLK1	FGF2	KIT	PTTG1	CCNA2	CHEK1	E2F1	BUB1	CCNE2	ESPL1	CDC20	CDK1	PDGFA	TTK	ORC6	CCNB2	CDC7	FOXO1	TNFRSF10D	SPRY1	CDC25C	MAPK10	BUB1B	FOS
SVM	ROC_AUC	10	VEGFD	CCNB1	TSLP	LEP	PCNA	PPARG	PKMYT1	DBF4	SPRY2	LIFR	ZBTB16	FZD4	EPAS1	FGF1	GHR	FOXO1	CDC25C	PIK3R1	KIT	CCNE2	RUNX1T1	CXCL12	PLD1	FZD7	JUN	BUB1B	MAPK10	CX3CL1	CDC7	CCNB2	ORC6	STAT5B	LAMA3	TTK	ESPL1	BUB1	CHEK1	CCNA2	CDC20	PTTG1	FGF2	CDK1	E2F1	PLK1	PTCH1	SPRY1	PDGFA
SVM	ROC_AUC	11	VEGFD	TSLP	CCNB1	LIFR	LEP	PCNA	PKMYT1	DBF4	FZD4	ZBTB16	PPARG	EPAS1	SPRY2	PIK3R1	CCL28	CX3CL1	EDA	GHR	FOS	ESPL1	PLK1	CHEK1	BUB1	CCNA2	CDC20	E2F1	FGF2	CDK1	IGF1	PTTG1	TTK	LAMB3	ORC6	CCNB2	CDC7	BUB1B	PLD1	CXCL12	RUNX1T1	KIT	CCNE2	MAPK10	FZD7	SPRY1	CDC25C	LEPR	TNFRSF10D
SVM	ROC_AUC	12	VEGFD	CCNB1	TSLP	PCNA	PKMYT1	DBF4	FZD4	PPARG	LIFR	EPAS1	ZBTB16	SPRY2	LEP	CX3CL1	CCL28	LAMB3	PLK1	PLD1	MAPK10	KIT	CDK1	FOXO1	PDGFA	BUB1	CDC20	E2F1	FGF1	CHEK1	STAT5B	TTK	ESPL1	STAT5A	CDC7	BUB1B	CCNE2	CCNA2	CXCL2	CDC25C	ORC6	CCNB2	FOS	PTTG1	RUNX1T1	EDA	SPRY1	TNFRSF10D	GHR
SVM	ROC_AUC	13	VEGFD	TSLP	CCNB1	DBF4	PKMYT1	PCNA	LEP	PPARG	LIFR	ZBTB16	FZD4	EPAS1	SPRY2	FGF1	CCL28	CDC7	E2F1	FOXO1	ESPL1	BUB1	PIK3R1	GHR	CDC25C	PTTG1	KIT	CCL14	CDK1	RUNX1T1	PTCH1	BUB1B	ORC6	CCNB2	CCNE2	FZD7	CDC20	TGFBR2	CXCL12	STAT5B	EDA	FGF2	PLK1	SPRY1	FOS	CCNA2	LEPR	TTK	JUN
SVM	ROC_AUC	14	VEGFD	CCNB1	TSLP	PKMYT1	DBF4	PCNA	LEP	LIFR	FZD4	EPAS1	PPARG	ZBTB16	SPRY2	PIK3R1	CCL28	CXCL12	PLK1	IL11RA	ESPL1	STAT5B	CDC20	CX3CL1	CCNA2	MAPK10	IGF1	FZD7	PLD1	CHEK1	CXCL2	TTK	CCNE2	PDGFA	ORC6	CDC7	E2F1	FOXO1	BUB1	GHR	CDC25C	CCNB2	PTTG1	CDK1	RUNX1T1	BUB1B	KIT	LEPR	FGF2
SVM	ROC_AUC	15	VEGFD	TSLP	ZBTB16	CCNB1	PKMYT1	DBF4	PCNA	LEP	FZD4	LIFR	EPAS1	SPRY2	PPARG	CX3CL1	CCL28	CXCL12	KIT	PLK1	CXCL2	EDA	E2F1	ESPL1	FGF1	PTTG1	CCNB2	ORC6	BUB1	FOS	CDK1	PDGFA	CDC7	TTK	LAMA3	CDC20	CCNA2	SPRY1	PLD1	LAMB3	GHR	MAPK10	PTCH1	LEPR	BUB1B	RUNX1T1	IGF1	TGFBR2	FZD7
SVM	ROC_AUC	16	VEGFD	TSLP	CCNB1	PKMYT1	DBF4	PCNA	FZD4	LEP	LIFR	PPARG	EPAS1	ZBTB16	SPRY2	CCL28	IGF1	CDC25C	STAT5B	CXCL2	LEPR	CDC20	GHR	ESPL1	LAMB3	CCNA2	PIK3R1	PLD1	FGF2	FZD7	CHEK1	MAPK10	LAMA3	TTK	CDC7	KIT	FGF1	CCNB2	ORC6	E2F1	CDK1	BUB1	CCNE2	PTTG1	JUN	BUB1B	PLK1	PDGFA	EDA
SVM	ROC_AUC	17	VEGFD	CCNB1	TSLP	ZBTB16	PKMYT1	DBF4	PCNA	LEP	PPARG	LIFR	FZD4	SPRY2	EPAS1	CXCL12	ORC6	KIT	CHEK1	CDC25C	STAT5B	CCL14	SPRY1	BUB1B	PTTG1	E2F1	ESPL1	PLK1	CCNB2	CDC7	CX3CL1	BUB1	TTK	PLD1	FZD7	PIK3R1	CCNA2	CDC20	IGF1	CCNE2	CDK1	FOXO1	LAMA3	LAMB3	GHR	PDGFA	EDA	RUNX1T1	PTCH1
SVM	ROC_AUC	18	VEGFD	TSLP	CCNB1	PKMYT1	DBF4	PCNA	LEP	LIFR	CXCL12	ORC6	PPARG	FZD4	EPAS1	SPRY2	ZBTB16	PIK3R1	CCL28	CDC25C	BUB1B	FGF1	CX3CL1	CHEK1	GHR	FGF2	SPRY1	CDC20	CDK1	FOXO1	CCNE2	PDGFA	MAPK10	LEPR	CXCL2	RUNX1T1	CCNA2	BUB1	CDC7	CCNB2	PLK1	ESPL1	PTTG1	PLD1	E2F1	CCL14	IGF1	IL11RA	TTK
SVM	ROC_AUC	19	VEGFD	CCNB1	TSLP	ZBTB16	PKMYT1	ORC6	DBF4	PCNA	FZD4	LEP	PPARG	EPAS1	LIFR	SPRY2	CXCL12	CCL28	KIT	BUB1B	STAT5B	CX3CL1	LEPR	CDK1	GHR	CCNE2	BUB1	CDC7	ESPL1	CCL14	E2F1	TTK	EDA	PLD1	CCNA2	CCNB2	RUNX1T1	CDC25C	FOXO1	CHEK1	FGF2	PTTG1	SPRY1	CDC20	LAMB3	MAPK10	LAMA3	FZD7	PLK1
model	analysis object	loop number	gene_1	gene_2	gene_3	gene_4	gene_5	gene_6	gene_7	gene_8	gene_9	gene_10	gene_11	gene_12	gene_13	gene_14	gene_15	gene_16	gene_17	gene_18	gene_19	gene_20	gene_21	gene_22	gene_23	gene_24	gene_25	gene_26	gene_27	gene_28	gene_29	gene_30	gene_31	gene_32	gene_33	gene_34	gene_35	gene_36	gene_37	gene_38	gene_39	gene_40	gene_41	gene_42	gene_43	gene_44	gene_45	gene_46	gene_47
KNN	ROC_AUC	0	VEGFD	SPRY2	TSLP	LIFR	PKMYT1	FGF1	CCL14	CDK1	CCNB1	PLK1	TGFBR2	LEP	FOXO1	CDC25C	CXCL2	CXCL12	CX3CL1	BUB1	PTTG1	STAT5B	GHR	LEPR	PPARG	KIT	FGF2	PDGFA	NGFR	CDC20	CCNA2	BUB1B	FZD4	RUNX1T1	CCNB2	PLD1	STAT5A	IL11RA	CCL28	IGF1	ZBTB16	EDA	LAMA3	MAPK10	TNFRSF10D	FZD7	E2F1	JUN	EPAS1
KNN	ROC_AUC	1	VEGFD	SPRY2	LIFR	TSLP	CCL14	TGFBR2	CCNB1	LAMA3	CDC20	ZBTB16	NGFR	IGF1	PCNA	EPAS1	PTTG1	CDC25C	FZD7	FOS	FGF2	STAT5B	ORC6	BUB1B	E2F1	CX3CL1	CDC7	DBF4	CCNE2	CCL28	RUNX1T1	PTCH1	CHEK1	FZD4	ESPL1	FGF1	LEP	CDK1	PLK1	CXCL12	CXCL2	TTK	FOXO1	IL11RA	BUB1	PLD1	KIT	PPARG	GHR
KNN	ROC_AUC	2	VEGFD	TSLP	CCL14	SPRY2	LIFR	ZBTB16	CX3CL1	FOS	JUN	IGF1	CCNB1	CCL28	CXCL12	CDC20	PCNA	LEP	EPAS1	KIT	FGF2	PIK3R1	DBF4	CDK1	LAMB3	EDA	FZD4	BUB1	CCNA2	RUNX1T1	PTTG1	STAT5A	BUB1B	GHR	FOXO1	TTK	CXCL2	CCNB2	PLD1	ESPL1	PTCH1	CCNE2	CDC7	E2F1	FZD7	ORC6	MAPK10	CHEK1	PPARG
KNN	ROC_AUC	3	VEGFD	TSLP	CCL14	LIFR	ZBTB16	FOS	CX3CL1	JUN	SPRY2	IL11RA	PDGFA	PCNA	STAT5A	CDC7	RUNX1T1	LEP	CCNB1	PTCH1	STAT5B	FZD4	CDC20	ESPL1	E2F1	PPARG	TTK	BUB1B	LAMA3	PLK1	CCNE2	CHEK1	CCNA2	FZD7	BUB1	EDA	TNFRSF10D	CDK1	DBF4	PKMYT1	EPAS1	CDC25C	PTTG1	MAPK10	PLD1	LEPR	GHR	TGFBR2	FGF2
KNN	ROC_AUC	4	VEGFD	TSLP	CCL14	CX3CL1	ZBTB16	JUN	FOS	SPRY2	LIFR	CCL28	STAT5B	PCNA	LEP	KIT	LEPR	PKMYT1	STAT5A	CCNB1	CXCL2	RUNX1T1	IGF1	CCNB2	CCNA2	MAPK10	CDC25C	DBF4	CDK1	PIK3R1	FZD7	ORC6	CHEK1	PLK1	FGF1	BUB1B	TTK	E2F1	ESPL1	CCNE2	CDC7	BUB1	PPARG	CXCL12	FZD4	GHR	PTTG1	EPAS1	CDC20
KNN	ROC_AUC	5	VEGFD	TSLP	CCL14	ZBTB16	LIFR	FOS	CCL28	JUN	CX3CL1	SPRY2	IL11RA	PIK3R1	TNFRSF10D	FGF1	EDA	PDGFA	EPAS1	CXCL12	DBF4	LEP	E2F1	FGF2	PPARG	CDC20	BUB1B	BUB1	CDC7	CCNE2	PTCH1	ESPL1	FOXO1	FZD4	TTK	CHEK1	KIT	ORC6	CDK1	CDC25C	PKMYT1	CCNA2	CCNB2	RUNX1T1	PLK1	CCNB1	TGFBR2	PTTG1	PLD1
KNN	ROC_AUC	6	VEGFD	TSLP	CCL14	CX3CL1	CCL28	JUN	LIFR	ZBTB16	FOS	SPRY2	CXCL12	TNFRSF10D	FGF2	LAMA3	PDGFA	PPARG	PKMYT1	LEP	FOXO1	FZD7	CCNE2	CDC25C	CDC20	GHR	STAT5A	LAMB3	CCNB1	PLK1	RUNX1T1	CCNB2	CCNA2	PTTG1	PLD1	CDK1	ORC6	KIT	CHEK1	TTK	MAPK10	CDC7	BUB1	BUB1B	E2F1	LEPR	PCNA	IGF1	ESPL1
KNN	ROC_AUC	7	VEGFD	TSLP	CCL14	ZBTB16	LIFR	FOS	JUN	SPRY2	CCL28	CX3CL1	PPARG	STAT5B	STAT5A	FGF2	IL11RA	PIK3R1	FOXO1	LEP	KIT	SPRY1	FZD4	EPAS1	FGF1	TTK	PTTG1	PKMYT1	RUNX1T1	MAPK10	CDC7	ORC6	BUB1B	E2F1	PCNA	IGF1	BUB1	ESPL1	CCNA2	DBF4	CDK1	PLD1	CCNB2	CCNB1	GHR	CDC20	CDC25C	CCNE2	CHEK1
KNN	ROC_AUC	8	VEGFD	TSLP	CCL14	CCL28	SPRY2	JUN	LIFR	CX3CL1	ZBTB16	FOS	IL11RA	STAT5A	FZD7	FGF1	LEPR	PDGFA	STAT5B	SPRY1	EPAS1	DBF4	E2F1	BUB1B	PCNA	CXCL12	CCNA2	RUNX1T1	TTK	CDK1	CCNB2	LAMA3	PLK1	EDA	CDC25C	CCNE2	CHEK1	TNFRSF10D	CCNB1	CDC20	BUB1	ORC6	CDC7	PKMYT1	PTTG1	PLD1	GHR	ESPL1	TGFBR2
KNN	ROC_AUC	9	VEGFD	TSLP	CCL14	CX3CL1	JUN	FOS	ZBTB16	CCL28	SPRY2	LIFR	STAT5B	TGFBR2	CXCL12	FOXO1	LEP	EPAS1	PIK3R1	BUB1	PLK1	KIT	LEPR	CCNB2	RUNX1T1	CCNB1	PCNA	DBF4	TNFRSF10D	STAT5A	CXCL2	ESPL1	GHR	PTTG1	FGF2	PKMYT1	CDC7	ORC6	CHEK1	PPARG	CCNE2	EDA	FZD7	CDK1	TTK	CDC20	SPRY1	E2F1	CDC25C
KNN	ROC_AUC	10	VEGFD	TSLP	ZBTB16	CCL14	LIFR	CCL28	SPRY2	FOS	CX3CL1	JUN	IGF1	PDGFA	RUNX1T1	PTCH1	CCNA2	CXCL12	EDA	IL11RA	EPAS1	FZD7	GHR	LAMA3	FGF1	DBF4	SPRY1	PLK1	E2F1	CDC20	TTK	CDK1	MAPK10	PLD1	CCNE2	PPARG	CHEK1	CDC7	PKMYT1	PTTG1	BUB1	CCNB1	CCNB2	ORC6	FGF2	TNFRSF10D	PCNA	BUB1B	ESPL1
KNN	ROC_AUC	11	VEGFD	TSLP	CCL14	CX3CL1	JUN	ZBTB16	CCL28	LIFR	SPRY2	FOS	CXCL12	IL11RA	CCNB1	PLD1	PTCH1	PIK3R1	RUNX1T1	STAT5B	LAMA3	PLK1	PCNA	PKMYT1	EPAS1	PTTG1	FZD4	FOXO1	KIT	FGF2	LEP	ESPL1	CCNB2	CDC25C	BUB1	CXCL2	CHEK1	LAMB3	SPRY1	GHR	E2F1	CDC20	CCNA2	CCNE2	PPARG	CDK1	ORC6	TNFRSF10D	TGFBR2
KNN	ROC_AUC	12	VEGFD	TSLP	CCL14	ZBTB16	FOS	LIFR	CCL28	SPRY2	CX3CL1	JUN	IL11RA	PDGFA	EPAS1	CCNB1	RUNX1T1	FZD4	LAMA3	ESPL1	BUB1	KIT	CDC7	MAPK10	STAT5A	NGFR	DBF4	FGF2	PCNA	CCNA2	BUB1B	TTK	TGFBR2	IGF1	TNFRSF10D	ORC6	CDK1	PPARG	CCNE2	CDC20	CHEK1	GHR	E2F1	PTTG1	FOXO1	CCNB2	PKMYT1	LAMB3	CDC25C
KNN	ROC_AUC	13	VEGFD	TSLP	CCL14	LIFR	CX3CL1	JUN	CCL28	ZBTB16	SPRY2	FOS	RUNX1T1	IGF1	FGF2	KIT	EPAS1	CCNB1	PIK3R1	PTCH1	LEP	PKMYT1	CHEK1	ORC6	ESPL1	PTTG1	FOXO1	CCNB2	FGF1	LEPR	CDC25C	CDC20	CCNE2	EDA	E2F1	CDK1	TTK	BUB1B	PCNA	DBF4	PLD1	MAPK10	CDC7	BUB1	PLK1	CCNA2	STAT5B	CXCL2	GHR
KNN	ROC_AUC	14	VEGFD	TSLP	CCL14	CX3CL1	ZBTB16	FOS	CCL28	SPRY2	JUN	LIFR	IL11RA	MAPK10	GHR	LEPR	FOXO1	PDGFA	LEP	FGF1	CXCL12	CDK1	LAMA3	STAT5B	CCNB1	IGF1	PLK1	CDC7	PPARG	PLD1	DBF4	PCNA	BUB1B	CCNA2	BUB1	TTK	EDA	FZD4	PTCH1	E2F1	ORC6	ESPL1	CHEK1	CDC25C	CDC20	PTTG1	CCNE2	PKMYT1	TNFRSF10D
KNN	ROC_AUC	15	VEGFD	TSLP	CCL14	CCL28	ZBTB16	LIFR	JUN	SPRY2	CX3CL1	FOS	LAMA3	LEP	PIK3R1	FOXO1	EDA	EPAS1	PTCH1	RUNX1T1	CDC25C	FZD4	CCNB1	FGF2	CDK1	LEPR	FZD7	CCNB2	PKMYT1	CCNE2	PTTG1	CDC20	ESPL1	ORC6	E2F1	CHEK1	IGF1	BUB1	CCNA2	BUB1B	CDC7	PCNA	PLD1	PPARG	TTK	CXCL12	PLK1	GHR	STAT5A
KNN	ROC_AUC	16	VEGFD	TSLP	CCL14	ZBTB16	FOS	JUN	LIFR	CX3CL1	SPRY2	CCL28	IL11RA	FZD4	PPARG	FGF1	CXCL12	RUNX1T1	CDC25C	CDC7	DBF4	CHEK1	CCNB1	KIT	PCNA	PIK3R1	CCNA2	STAT5B	TTK	CXCL2	BUB1B	BUB1	MAPK10	ORC6	CCNE2	ESPL1	CDC20	PTTG1	PLK1	PKMYT1	CCNB2	CDK1	EPAS1	E2F1	GHR	LEPR	FGF2	TGFBR2	TNFRSF10D
KNN	ROC_AUC	17	VEGFD	TSLP	CCL14	JUN	CX3CL1	LIFR	CCL28	ZBTB16	SPRY2	FOS	CXCL12	RUNX1T1	PPARG	PIK3R1	MAPK10	LAMB3	FGF2	LEP	FGF1	TNFRSF10D	TGFBR2	CCNB1	CDC20	PTTG1	PLK1	PKMYT1	LEPR	CDK1	E2F1	GHR	PLD1	CCNB2	ESPL1	CCNE2	ORC6	CDC25C	CDC7	CCNA2	STAT5B	LAMA3	BUB1	TTK	SPRY1	PTCH1	EDA	FOXO1	CHEK1
KNN	ROC_AUC	18	VEGFD	TSLP	CCL14	LIFR	ZBTB16	FOS	CCL28	SPRY2	CX3CL1	JUN	FOXO1	DBF4	LAMA3	IL11RA	LAMB3	CXCL2	FGF2	FGF1	BUB1	ORC6	PIK3R1	IGF1	BUB1B	ESPL1	PCNA	TTK	CCNA2	CDC7	CDC25C	CCNE2	CHEK1	PLD1	GHR	RUNX1T1	TNFRSF10D	CCNB1	CCNB2	PTTG1	PLK1	CDC20	PKMYT1	LEPR	CDK1	E2F1	SPRY1	TGFBR2	FZD4
KNN	ROC_AUC	19	VEGFD	TSLP	CCL14	ZBTB16	CX3CL1	JUN	CCL28	FOS	SPRY2	LIFR	IGF1	SPRY1	PTCH1	CXCL2	IL11RA	FGF1	EPAS1	DBF4	FGF2	BUB1B	KIT	LEP	PCNA	CDC7	MAPK10	FZD4	BUB1	CCNB2	E2F1	PKMYT1	CDC20	PLK1	PTTG1	CDK1	CCNB1	PPARG	GHR	CXCL12	CHEK1	CCNE2	CCNA2	TTK	ORC6	CDC25C	RUNX1T1	PDGFA	STAT5B
[truncated: 13 more columns]
