# Supplementary material for: GSEA–SDBE: A gene selection method for breast cancer classification based on GSEA and analyzing differences in performance metrics
Source: PLoS One. 2022 Apr 26;17(4):e0263171. doi: 10.1371/journal.pone.0263171 (PMC9041804; doi:10.1371/journal.pone.0263171)
Supplement: S5 Table — (XLSX) [file pone.0263171.s008.xlsx]

## Sheet: Sheet1
S5 Table. Genes sorted by SDBE algorithm in descending order. (Pre_SDBE)
			a. Breast ( in 6 iterations )
model	analysis object	loop number	gene_1	gene_2	gene_3	gene_4	gene_5	gene_6	gene_7	gene_8	gene_9	gene_10	gene_11	gene_12	gene_13	gene_14	gene_15	gene_16	gene_17	gene_18	gene_19	gene_20	gene_21	gene_22	gene_23	gene_24	gene_25	gene_26	gene_27	gene_28	gene_29	gene_30	gene_31	gene_32	gene_33	gene_34	gene_35	gene_36	gene_37	gene_38	gene_39	gene_40	gene_41	gene_42	gene_43	gene_44	gene_45	gene_46	gene_47
RF	MCC	0	VEGFD	MMP11	SPRY2	CAVIN2	ADAMTS5	CD300LG	ARHGAP20	COL10A1	TMEM220	MME	PAMR1	MAMDC2	SCARA5	NEK2	ITIH5	SCN4B	PLPP3	CA4	NKAPL	BTNL9	PALMD	LMOD1	FAM13A	LINC01614	TSLP	TMEM220-AS1	CAV1	FMO2	LDB2	CHL1	LYVE1	MATN2	LINC01537	MYOM1	OXTR	SVEP1	PPIAP39	CAV2	GABRD	CDC14B	ABCA8	CACHD1	AC092376.2	ITM2A	UBE2T	ABCA10	JAM2
RF	MCC	1	VEGFD	MMP11	SPRY2	PPIAP39	ITM2A	MYOM1	LMOD1	MATN2	FMO2	ITIH5	CDC14B	NKAPL	LINC01614	ARHGAP20	COL10A1	MAMDC2	ADAMTS5	CACHD1	OXTR	CD300LG	UBE2T	CHL1	LDB2	LIFR	TMEM220-AS1	FAM13A	GABRD	BTNL9	CA4	PLPP3	SCN4B	MME	JAM2	TSHZ2	TTC28	PAMR1	TMEM220	TSLP	ABCA10	ABCA8	CAV1	LYVE1	CAV2	SVEP1	AC092376.2	SCARA5	NEK2
RF	MCC	2	VEGFD	MMP11	SPRY2	ABCA8	PAMR1	MAMDC2	MATN2	TSHZ2	LIFR	FAM13A	LINC01537	BTNL9	PLPP3	TSLP	ARHGAP20	AC092376.2	CAV2	OXTR	ITM2A	SCARA5	PALMD	CAV1	UBE2T	SCN4B	NKAPL	CDC14B	ITIH5	FMO2	CAVIN2	CHL1	JAM2	ADAMTS5	PPIAP39	TMEM220-AS1	CD300LG	CACHD1	MYOM1	LINC01614	LYVE1	LMOD1	MME	NEK2	CA4	GABRD	LDB2	SVEP1	TMEM220
RF	MCC	3	VEGFD	MMP11	SPRY2	PAMR1	ABCA8	CA4	UBE2T	TTC28	MYOM1	JAM2	MME	FMO2	ITM2A	CDC14B	LINC01537	LDB2	LMOD1	NKAPL	CD300LG	TMEM220-AS1	PPIAP39	TMEM220	LYVE1	ABCA10	ARHGAP20	LIFR	BTNL9	PLPP3	TSLP	AC092376.2	FAM13A	OXTR	CAV2	TSHZ2	CACHD1	SVEP1	MATN2	ITIH5	PALMD	SCN4B	CAVIN2	GABRD	CHL1	ADAMTS5	CAV1	MAMDC2	SCARA5
RF	MCC	4	VEGFD	MMP11	ABCA8	PAMR1	SPRY2	CHL1	NKAPL	LINC01614	AC092376.2	TSHZ2	MATN2	ARHGAP20	TMEM220-AS1	LDB2	MME	TTC28	GABRD	PALMD	ITIH5	MAMDC2	SCARA5	SVEP1	OXTR	FAM13A	SCN4B	PLPP3	NEK2	LINC01537	UBE2T	LIFR	ABCA10	LYVE1	MYOM1	PPIAP39	ITM2A	CDC14B	BTNL9	JAM2	FMO2	CA4	CACHD1	ADAMTS5	CAV2	TSLP	CAV1	COL10A1	LMOD1
RF	MCC	5	VEGFD	MMP11	PAMR1	ABCA8	SPRY2	ITM2A	UBE2T	CA4	LMOD1	NKAPL	BTNL9	SCN4B	TSLP	TSHZ2	ARHGAP20	SCARA5	ITIH5	OXTR	LYVE1	ADAMTS5	MME	TMEM220-AS1	LIFR	CAVIN2	GABRD	TTC28	CAV2	COL10A1	PALMD	NEK2	MYOM1	PLPP3	LINC01614	MAMDC2	SVEP1	AC092376.2	MATN2	LDB2	CD300LG	ABCA10	JAM2	TMEM220	CAV1	CDC14B	CACHD1	CHL1	FAM13A
RF	MCC	6	VEGFD	MMP11	ABCA8	SPRY2	PAMR1	PPIAP39	CHL1	MME	LINC01614	LIFR	ABCA10	CAV1	ARHGAP20	OXTR	COL10A1	TTC28	FMO2	LDB2	CD300LG	PALMD	CAV2	ADAMTS5	MAMDC2	ITIH5	TSHZ2	TSLP	SCN4B	NKAPL	LMOD1	CA4	UBE2T	MATN2	MYOM1	JAM2	CAVIN2	ITM2A	NEK2	PLPP3	TMEM220	SVEP1	SCARA5	BTNL9	AC092376.2	CDC14B	GABRD	TMEM220-AS1	LYVE1
			b. Lung ( in 7 iterations )
model	analysis object	loop number	gene_1	gene_2	gene_3	gene_4	gene_5	gene_6	gene_7	gene_8	gene_9	gene_10	gene_11	gene_12	gene_13	gene_14	gene_15	gene_16	gene_17	gene_18	gene_19	gene_20	gene_21	gene_22	gene_23	gene_24	gene_25	gene_26	gene_27	gene_28	gene_29	gene_30	gene_31	gene_32	gene_33	gene_34	gene_35	gene_36	gene_37	gene_38	gene_39	gene_40	gene_41	gene_42	gene_43	gene_44	gene_45	gene_46	gene_47
RF	MCC	0	STX11	EMP2	RGCC	AGER	SFTPC	TNNC1	SAPCD2	S1PR1	CLIC5	FAM107A	CLEC3B	RS1	FHL1	PAICS	ACVRL1	MCEMP1	GPM6A	AL606469.1	LIMS2	PPAT	TEDC2	SLC39A8	TEK	GGCT	UBE2T	SRPK1	RAMP2	GPD1	LINC01996	IQGAP3	CAV1	AQP4	ARHGAP31	C1orf112	RTKN2	ECSCR	PLK1	EDNRB	SPAAR	ADAMTS8	GPIHBP1	PLAC9	INMT	FXYD1	AOC3	STARD8	EMCN
RF	MCC	1	STX11	EMP2	RGCC	ARHGAP31	ACVRL1	EMCN	GPIHBP1	TEK	CLEC3B	RTKN2	SRPK1	SAPCD2	LINC01996	FHL1	ADAMTS8	RSPO1	INMT	EDNRB	PLK1	C1orf112	AOC3	GPD1	STARD8	PLAC9	SPAAR	RAMP2	GPM6A	SFTPC	TNNC1	S1PR1	CLIC5	FAM107A	MCEMP1	UBE2T	SERTM1	LIMS2	PPAT	TEDC2	AL606469.1	SLC39A8	IQGAP3	ECSCR	CAV1	GGCT	FXYD1	PAICS	AQP4
RF	MCC	2	STX11	EMP2	RGCC	ECSCR	STARD8	CLEC3B	SFTPC	GPIHBP1	SAPCD2	EDNRB	GPM6A	TNNC1	S1PR1	CLIC5	FAM107A	MCEMP1	LIMS2	SERTM1	PPAT	TEDC2	AL606469.1	SLC39A8	FXYD1	UBE2T	AGER	PAICS	SPAAR	ACVRL1	EMCN	RTKN2	LINC01996	RAMP2	RSPO1	ADAMTS8	C1orf112	AOC3	GPD1	CAV1	INMT	GGCT	PLK1	FHL1	TEK	AQP4	ARHGAP31	PLAC9	SRPK1
RF	MCC	3	STX11	EMP2	RGCC	ECSCR	STARD8	CLEC3B	SFTPC	S1PR1	SAPCD2	MCEMP1	LINC01996	AGER	TEDC2	RAMP2	SPAAR	ADAMTS8	C1orf112	AOC3	GPD1	CAV1	INMT	EMCN	FHL1	TEK	AQP4	ARHGAP31	PLAC9	SRPK1	IQGAP3	GGCT	PLK1	MYZAP	PPAT	EDNRB	ACVRL1	FXYD1	RTKN2	SERTM1	LIMS2	FAM107A	SLC39A8	AL606469.1	UBE2T	PAICS	RSPO1	CLIC5	TNNC1
RF	MCC	4	STX11	EMP2	S1PR1	RGCC	ECSCR	SAPCD2	STARD8	CLEC3B	MCEMP1	LINC01996	SFTPC	GPIHBP1	EDNRB	PAICS	TEDC2	PLAC9	GGCT	LIMS2	SERTM1	RTKN2	FXYD1	ACVRL1	AL606469.1	MYZAP	RSPO1	SRPK1	ARHGAP31	CLIC5	TEK	FHL1	EMCN	INMT	CAV1	GPD1	AOC3	C1orf112	ADAMTS8	SPAAR	RAMP2	FAM107A	SLC39A8	PLK1	IQGAP3	AQP4	AGER	UBE2T	TNNC1
RF	MCC	5	STX11	EMP2	S1PR1	LINC01996	SAPCD2	PAICS	ECSCR	MCEMP1	SFTPC	GPIHBP1	EDNRB	CLEC3B	STARD8	RGCC	CLIC5	GGCT	RSPO1	MYZAP	INMT	ADAMTS8	SPAAR	RAMP2	FAM107A	SLC39A8	PLK1	IQGAP3	AQP4	AGER	TNNC1	PPAT	AOC3	GPD1	GPM6A	EMCN	PLAC9	FHL1	TEK	LIMS2	SERTM1	AL606469.1	CAV1	FXYD1	RTKN2	TEDC2	ACVRL1	SRPK1	C1orf112
RF	MCC	6	STX11	EMP2	S1PR1	RSPO1	GGCT	PAICS	CLEC3B	MCEMP1	SFTPC	GPIHBP1	EDNRB	CLIC5	ECSCR	LINC01996	STARD8	SAPCD2	RGCC	EMCN	TEK	ACVRL1	PPAT	FXYD1	AGER	RAMP2	INMT	PLK1	AL606469.1	SERTM1	LIMS2	FHL1	TEDC2	RS1	ADAMTS8	UBE2T	AOC3	C1orf112	FAM107A	IQGAP3	SLC39A8	SRPK1	AQP4	RTKN2	ARHGAP31	PLAC9	GPD1	CAV1	GPM6A
RF	MCC	7	STX11	EMP2	S1PR1	RSPO1	EDNRB	SFTPC	SAPCD2	TEK	CLEC3B	EMCN	PAICS	LINC01996	STARD8	GGCT	ECSCR	RGCC	CLIC5	MCEMP1	GPIHBP1	GPD1	ARHGAP31	ADAMTS8	INMT	LIMS2	AOC3	SPAAR	GPM6A	AQP4	SLC39A8	IQGAP3	FAM107A	C1orf112	TNNC1	MYZAP	TEDC2	FHL1	AL606469.1	PLK1	RAMP2	AGER	FXYD1	UBE2T	SERTM1	RTKN2	ACVRL1	RS1	SRPK1
			c. Liver ( in 23 iterations )
model	analysis object	loop number	gene_1	gene_2	gene_3	gene_4	gene_5	gene_6	gene_7	gene_8	gene_9	gene_10	gene_11	gene_12	gene_13	gene_14	gene_15	gene_16	gene_17	gene_18	gene_19	gene_20	gene_21	gene_22	gene_23	gene_24	gene_25	gene_26	gene_27	gene_28	gene_29	gene_30	gene_31	gene_32	gene_33	gene_34	gene_35	gene_36	gene_37	gene_38	gene_39	gene_40	gene_41	gene_42	gene_43	gene_44	gene_45	gene_46	gene_47
RF	MCC	0	TOMM40L	MSTO1	SEMA3F	LRRC14	GABRD	PLVAP	FLAD1	CLEC4M	DIPK2B	ANGPTL6	VPS45	FCN2	CCT3	CPSF3	UBE2T	ARHGEF39	CEP131	DDX41	MXD3	PPOX	GMNN	GDF2	GPAA1	DCTN2	CDK5RAP1	STAB2	AP5Z1	PRC1	OIT3	APLN	DDX49	PYGO2	COLEC10	PRCC	TRIP13	PSMD4	UBE2Q1	CDK1	FEN1	SMG9	C8orf33	CDKN3	FLVCR1	TMEM120B	RACGAP1	CPSF4	KIF2C
RF	MCC	1	TOMM40L	SEMA3F	MSTO1	NR2C2AP	RACGAP1	FEN1	ANGPTL6	STAB2	UBE2T	CCT3	APLN	PYGO2	GDF2	DDX41	UBE2Q1	CLEC4M	PSMD4	FLAD1	C8orf33	MXD3	GMNN	FCN2	GPAA1	TRIP13	CDK5RAP1	CPSF4	PRCC	PRC1	COLEC10	DIPK2B	CDKN3	LRRC14	SPC24	FLVCR1	PLVAP	DCTN2	PPOX	CEP131	SMG9	KIF2C	SLC38A6	DDX49	TMEM120B	CPSF3	ARHGEF39	VPS45	AP5Z1
RF	MCC	2	TOMM40L	SEMA3F	MSTO1	FEN1	CCT3	GDF2	FLVCR1	CDK1	DDX49	COLEC10	DIPK2B	CDKN3	SPC24	DCTN2	PPOX	PRCC	SMG9	PRC1	TMEM120B	CPSF3	VPS45	AP5Z1	OIT3	CEP131	KIF2C	GABRD	CDK5RAP1	STAB2	UBE2T	APLN	DDX41	UBE2Q1	CPSF4	PSMD4	FLAD1	CLEC4M	C8orf33	MXD3	GMNN	FCN2	GPAA1	TRIP13	ANGPTL6	SLC38A6	ARHGEF39	LRRC14	PYGO2
RF	MCC	3	TOMM40L	SEMA3F	MSTO1	PYGO2	UBE2Q1	GMNN	CPSF3	CDK5RAP1	CCT3	GDF2	TRIP13	DIPK2B	DCTN2	STAB2	KIF2C	UBE2T	APLN	CPSF4	SLC38A6	FLAD1	ARHGEF39	C8orf33	FCN2	ANGPTL6	PSMD4	CLEC4M	RACGAP1	FLVCR1	PRC1	SMG9	PRCC	CDK1	SPC24	DDX49	AP5Z1	CEP131	TMEM120B	MXD3	PPOX	VPS45	CDKN3	GPAA1	NR2C2AP	FEN1	PLVAP	LRRC14	GABRD
RF	MCC	4	TOMM40L	SEMA3F	MSTO1	CPSF4	MXD3	UBE2T	NR2C2AP	FCN2	GMNN	PSMD4	SPC24	ARHGEF39	CCT3	COLEC10	LRRC14	STAB2	PLVAP	GDF2	PRCC	SMG9	FLVCR1	CLEC4M	PRC1	RACGAP1	CDKN3	DDX49	DIPK2B	TRIP13	CDK5RAP1	TMEM120B	FLAD1	ANGPTL6	APLN	DCTN2	OIT3	DDX41	SLC38A6	VPS45	UBE2Q1	CEP131	AP5Z1	CDK1	PPOX	PYGO2	CPSF3	GPAA1	FEN1
RF	MCC	5	TOMM40L	SEMA3F	CPSF4	MSTO1	MXD3	FLAD1	GDF2	GABRD	FCN2	VPS45	LRRC14	PSMD4	APLN	GPAA1	AP5Z1	ANGPTL6	FLVCR1	CDK1	CPSF3	DDX41	UBE2Q1	CDK5RAP1	KIF2C	OIT3	DIPK2B	TRIP13	CDKN3	PRC1	CLEC4M	SMG9	COLEC10	CCT3	ARHGEF39	GMNN	DDX49	RACGAP1	PPOX	PRCC	STAB2	DCTN2	SPC24	NR2C2AP	UBE2T	SLC38A6	PYGO2	FEN1	TMEM120B
RF	MCC	6	TOMM40L	SEMA3F	CPSF4	FLAD1	MSTO1	MXD3	KIF2C	CPSF3	PRC1	UBE2T	COLEC10	GABRD	APLN	GMNN	CCT3	PSMD4	VPS45	UBE2Q1	RACGAP1	PPOX	PRCC	SPC24	TMEM120B	PLVAP	SLC38A6	PYGO2	FEN1	STAB2	NR2C2AP	C8orf33	CLEC4M	CDKN3	TRIP13	OIT3	AP5Z1	ANGPTL6	DDX41	FLVCR1	FCN2	CDK1	ARHGEF39	DDX49	GPAA1	DCTN2	CDK5RAP1	CEP131	SMG9
RF	MCC	7	TOMM40L	SEMA3F	CPSF4	MXD3	FLAD1	MSTO1	ANGPTL6	COLEC10	PPOX	DDX49	CCT3	CPSF3	PSMD4	CLEC4M	GDF2	SPC24	STAB2	CDKN3	TRIP13	OIT3	FCN2	CDK1	ARHGEF39	GPAA1	DCTN2	FLVCR1	C8orf33	CEP131	FEN1	SMG9	SLC38A6	PLVAP	TMEM120B	PRCC	UBE2Q1	VPS45	APLN	UBE2T	AP5Z1	LRRC14	GABRD	GMNN	PRC1	DDX41	PYGO2	NR2C2AP	DIPK2B
RF	MCC	8	TOMM40L	SEMA3F	MSTO1	CPSF4	FLAD1	ANGPTL6	COLEC10	MXD3	KIF2C	GMNN	CCT3	APLN	SMG9	SLC38A6	TMEM120B	PRCC	UBE2Q1	FEN1	CEP131	UBE2T	LRRC14	PRC1	DDX41	PYGO2	VPS45	C8orf33	RACGAP1	DCTN2	PSMD4	CLEC4M	GDF2	FLVCR1	SPC24	STAB2	CPSF3	CDKN3	OIT3	FCN2	CDK1	ARHGEF39	GPAA1	TRIP13	DDX49	DIPK2B	GABRD	AP5Z1	NR2C2AP
RF	MCC	9	TOMM40L	SEMA3F	MSTO1	ANGPTL6	UBE2Q1	PRCC	TMEM120B	SLC38A6	SMG9	APLN	GMNN	FEN1	KIF2C	MXD3	COLEC10	CCT3	CEP131	CPSF4	FLAD1	DCTN2	OIT3	SPC24	ARHGEF39	GPAA1	DDX49	GABRD	PRC1	VPS45	CPSF3	GDF2	AP5Z1	C8orf33	NR2C2AP	STAB2	DDX41	PPOX	PSMD4	CLEC4M	CDK1	CDK5RAP1	FCN2	UBE2T	PYGO2	DIPK2B	TRIP13	LRRC14	PLVAP
RF	MCC	10	TOMM40L	SEMA3F	MSTO1	FLAD1	CPSF4	COLEC10	PRCC	FEN1	CCT3	APLN	TMEM120B	SLC38A6	ANGPTL6	UBE2Q1	SMG9	GMNN	KIF2C	MXD3	CEP131	DDX41	FLVCR1	VPS45	PPOX	UBE2T	CDK1	ARHGEF39	OIT3	CDK5RAP1	C8orf33	DDX49	TRIP13	PSMD4	RACGAP1	AP5Z1	CPSF3	GPAA1	CDKN3	PYGO2	GDF2	NR2C2AP	PLVAP	DIPK2B	CLEC4M	GABRD	PRC1	LRRC14	STAB2
RF	MCC	11	TOMM40L	SEMA3F	COLEC10	MSTO1	DDX41	UBE2Q1	ANGPTL6	TMEM120B	FEN1	CCT3	APLN	GMNN	KIF2C	MXD3	CPSF4	CEP131	SLC38A6	SMG9	FLAD1	PRCC	DIPK2B	PRC1	ARHGEF39	PPOX	CPSF3	PSMD4	CDKN3	CDK5RAP1	GDF2	CLEC4M	DDX49	STAB2	RACGAP1	LRRC14	C8orf33	DCTN2	FCN2	NR2C2AP	SPC24	GPAA1	AP5Z1	TRIP13	OIT3	FLVCR1	UBE2T	VPS45	CDK1
RF	MCC	12	TOMM40L	SEMA3F	ANGPTL6	SMG9	CPSF4	FLAD1	PRCC	MSTO1	TMEM120B	FEN1	CCT3	DDX41	GMNN	KIF2C	SLC38A6	APLN	COLEC10	UBE2Q1	MXD3	CEP131	GDF2	OIT3	FLVCR1	NR2C2AP	ARHGEF39	CPSF3	PRC1	DCTN2	PYGO2	GPAA1	LRRC14	C8orf33	CDK1	VPS45	GABRD	DDX49	CLEC4M	PSMD4	RACGAP1	SPC24	PLVAP	CDKN3	PPOX	CDK5RAP1	STAB2	AP5Z1	UBE2T
RF	MCC	13	TOMM40L	SEMA3F	MSTO1	UBE2Q1	DDX41	SLC38A6	COLEC10	APLN	KIF2C	MXD3	CCT3	TMEM120B	PRCC	FLAD1	CPSF4	SMG9	FEN1	ANGPTL6	CEP131	GMNN	TRIP13	DIPK2B	NR2C2AP	RACGAP1	SPC24	GPAA1	LRRC14	CDKN3	UBE2T	CDK1	CDK5RAP1	PPOX	PSMD4	CLEC4M	GABRD	VPS45	DCTN2	PRC1	OIT3	CPSF3	AP5Z1	GDF2	ARHGEF39	PYGO2	FLVCR1	DDX49	STAB2
RF	MCC	14	TOMM40L	SEMA3F	GMNN	CCT3	ANGPTL6	MSTO1	SMG9	MXD3	FEN1	CPSF4	TMEM120B	KIF2C	COLEC10	SLC38A6	FLAD1	UBE2Q1	APLN	DDX41	PRCC	CEP131	NR2C2AP	GDF2	STAB2	GABRD	PSMD4	CDKN3	CDK5RAP1	GPAA1	ARHGEF39	DIPK2B	AP5Z1	OIT3	PRC1	DCTN2	C8orf33	PYGO2	PLVAP	UBE2T	SPC24	FLVCR1	VPS45	RACGAP1	CDK1	LRRC14	CLEC4M	FCN2	CPSF3
RF	MCC	15	TOMM40L	SEMA3F	CCT3	CPSF4	UBE2Q1	ANGPTL6	DDX41	MSTO1	SMG9	MXD3	FEN1	PRCC	KIF2C	COLEC10	SLC38A6	FLAD1	APLN	CEP131	TMEM120B	GMNN	C8orf33	PRC1	LRRC14	FCN2	ARHGEF39	CDKN3	PPOX	PSMD4	UBE2T	DIPK2B	DDX49	OIT3	GDF2	STAB2	CDK5RAP1	FLVCR1	VPS45	RACGAP1	CDK1	CLEC4M	PLVAP	NR2C2AP	CPSF3	GPAA1	AP5Z1	TRIP13	SPC24
RF	MCC	16	TOMM40L	SEMA3F	CCT3	TMEM120B	KIF2C	DDX41	ANGPTL6	APLN	FLAD1	SLC38A6	COLEC10	GMNN	MXD3	SMG9	CPSF4	PRCC	UBE2Q1	MSTO1	CEP131	FEN1	PSMD4	GABRD	CDK1	OIT3	FLVCR1	CDKN3	GPAA1	PYGO2	UBE2T	SPC24	TRIP13	PLVAP	CLEC4M	RACGAP1	CDK5RAP1	STAB2	DDX49	PRC1	FCN2	LRRC14	CPSF3	AP5Z1	ARHGEF39	C8orf33	VPS45	GDF2	DIPK2B
RF	MCC	17	TOMM40L	SEMA3F	UBE2Q1	FLAD1	CCT3	ANGPTL6	FEN1	GABRD	PSMD4	MSTO1	CPSF4	SMG9	OIT3	GMNN	COLEC10	SLC38A6	APLN	DDX41	TMEM120B	CDK1	CEP131	MXD3	PRCC	KIF2C	ARHGEF39	RACGAP1	GPAA1	C8orf33	CLEC4M	GDF2	PRC1	DDX49	VPS45	CPSF3	FCN2	PPOX	TRIP13	SPC24	UBE2T	CDKN3	STAB2	PLVAP	NR2C2AP	FLVCR1	CDK5RAP1	LRRC14	DIPK2B
RF	MCC	18	TOMM40L	SEMA3F	FLAD1	GABRD	PRCC	CEP131	CDK1	TMEM120B	DDX41	APLN	SLC38A6	COLEC10	GMNN	OIT3	CPSF4	PSMD4	FEN1	SMG9	KIF2C	ANGPTL6	CCT3	MSTO1	MXD3	UBE2Q1	DIPK2B	CLEC4M	PYGO2	DDX49	TRIP13	NR2C2AP	PLVAP	STAB2	CDKN3	UBE2T	SPC24	FCN2	FLVCR1	CPSF3	VPS45	PRC1	GPAA1	RACGAP1	PPOX	CDK5RAP1	GDF2	AP5Z1	C8orf33
RF	MCC	19	TOMM40L	SEMA3F	FLAD1	MXD3	TMEM120B	DIPK2B	CCT3	MSTO1	ANGPTL6	KIF2C	FEN1	PSMD4	CPSF4	OIT3	COLEC10	SLC38A6	APLN	DDX41	CEP131	GMNN	CLEC4M	CDK1	PRCC	SMG9	UBE2Q1	GABRD	ARHGEF39	VPS45	STAB2	SPC24	FLVCR1	DDX49	DCTN2	RACGAP1	CDK5RAP1	PPOX	UBE2T	GDF2	PRC1	NR2C2AP	C8orf33	LRRC14	GPAA1	AP5Z1	TRIP13	PLVAP	PYGO2
RF	MCC	20	TOMM40L	SEMA3F	FLAD1	GMNN	TMEM120B	NR2C2AP	DIPK2B	MSTO1	DDX41	PSMD4	PYGO2	DDX49	VPS45	C8orf33	SPC24	GDF2	UBE2T	AP5Z1	PPOX	TRIP13	CDK5RAP1	RACGAP1	DCTN2	CDKN3	FLVCR1	GPAA1	ARHGEF39	CPSF3	APLN	FEN1	UBE2Q1	SMG9	PRCC	CDK1	CPSF4	CCT3	KIF2C	SLC38A6	COLEC10	STAB2	FCN2	PLVAP	OIT3	ANGPTL6	CLEC4M	GABRD	PRC1
RF	MCC	21	TOMM40L	SEMA3F	FLAD1	FCN2	ANGPTL6	UBE2Q1	CDK1	TRIP13	DIPK2B	PSMD4	DDX49	CDK5RAP1	UBE2T	APLN	ARHGEF39	PRC1	C8orf33	DCTN2	FLVCR1	GDF2	TMEM120B	PRCC	KIF2C	NR2C2AP	SLC38A6	CCT3	DDX41	GABRD	CLEC4M	SPC24	CDKN3	CEP131	CPSF4	OIT3	STAB2	COLEC10	MXD3	PPOX	RACGAP1	AP5Z1	VPS45	PYGO2	MSTO1	GPAA1	FEN1	CPSF3	LRRC14
RF	MCC	22	TOMM40L	SEMA3F	FLAD1	MSTO1	RACGAP1	VPS45	CDKN3	LRRC14	CLEC4M	CCT3	FLVCR1	APLN	KIF2C	DIPK2B	GDF2	CDK5RAP1	GPAA1	ANGPTL6	COLEC10	OIT3	CPSF4	FEN1	UBE2Q1	CDK1	CPSF3	GMNN	SLC38A6	PRCC	PSMD4	DDX49	C8orf33	PRC1	ARHGEF39	TRIP13	MXD3	STAB2	PPOX	UBE2T	NR2C2AP	DCTN2	SPC24	GABRD	DDX41	TMEM120B	CEP131	AP5Z1	PLVAP
RF	MCC	23	TOMM40L	SEMA3F	FLAD1	AP5Z1	APLN	CCT3	SMG9	RACGAP1	C8orf33	FEN1	ANGPTL6	UBE2T	PSMD4	GMNN	GABRD	PPOX	STAB2	DDX41	MXD3	TRIP13	ARHGEF39	TMEM120B	PYGO2	SPC24	DCTN2	SLC38A6	LRRC14	CDK1	CLEC4M	UBE2Q1	DIPK2B	CPSF4	COLEC10	GPAA1	CDK5RAP1	FCN2	NR2C2AP	GDF2	OIT3	PRC1	DDX49	PRCC	CPSF3	CDKN3	KIF2C	FLVCR1	VPS45
			d. Colon ( in 3 iterations )
model	analysis object	loop number	gene_1	gene_2	gene_3	gene_4	gene_5	gene_6	gene_7	gene_8	gene_9	gene_10	gene_11	gene_12	gene_13	gene_14	gene_15	gene_16	gene_17	gene_18	gene_19	gene_20	gene_21	gene_22	gene_23	gene_24	gene_25	gene_26	gene_27	gene_28	gene_29	gene_30	gene_31	gene_32	gene_33	gene_34	gene_35	gene_36	gene_37	gene_38	gene_39	gene_40	gene_41	gene_42	gene_43	gene_44	gene_45	gene_46	gene_47
RF	MCC	0	SCARA5	ESM1	GLP2R	CA7	BEST4	PVT1	IL6R	KRT80	ETV4	SCGN	OTOP2	EPOP	AJUBA	GFRA2	WNT2	CDH3	ENC1	METTL7A	TRIB3	NFE2L3	GCNT2	CEMIP	HPSE2	MTHFD1L	TMIGD1	CHGA	SLC25A23	SLC51B	GUCA2B	ADH1C	AC073283.2	TRIP13	UGT1A8	CA1	C2orf88	TMEM72	UGP2	SLC25A34	SLC30A10	CDKN2B-AS1	GLTP	AHCYL2	PKIB	TMEM236	AQP8	TMEM253	GRAMD2B
RF	MCC	1	SCARA5	GLP2R	ESM1	GUCA2B	ADH1C	AC073283.2	TRIP13	UGT1A8	CA1	C2orf88	TMEM72	UGP2	SLC25A34	SLC30A10	CDKN2B-AS1	GLTP	AHCYL2	PKIB	TMEM236	AQP8	TMEM253	GRAMD2B	NR5A2	SLC51B	SLC25A23	CHGA	TMIGD1	CA7	BEST4	PVT1	IL6R	KRT80	ETV4	SCGN	OTOP2	EPOP	AJUBA	GFRA2	WNT2	CDH3	ENC1	METTL7A	TRIB3	NFE2L3	GCNT2	CEMIP	HPSE2
RF	MCC	2	SCARA5	ESM1	GLP2R	BEST4	PVT1	IL6R	KRT80	ETV4	SCGN	OTOP2	EPOP	AJUBA	GFRA2	WNT2	CDH3	ENC1	METTL7A	TRIB3	NFE2L3	GCNT2	CEMIP	HPSE2	MTHFD1L	CA7	TMIGD1	CHGA	SLC25A23	GUCA2B	ADH1C	AC073283.2	TRIP13	UGT1A8	CA1	C2orf88	TMEM72	UGP2	SLC25A34	SLC30A10	CDKN2B-AS1	GLTP	AHCYL2	PKIB	TMEM236	AQP8	TMEM253	GRAMD2B	NR5A2
RF	MCC	3	SCARA5	GLP2R	ESM1	ADH1C	AC073283.2	TRIP13	UGT1A8	CA1	C2orf88	TMEM72	UGP2	SLC25A34	SLC30A10	CDKN2B-AS1	GLTP	AHCYL2	PKIB	TMEM236	AQP8	TMEM253	GRAMD2B	NR5A2	SLC51B	GUCA2B	SLC25A23	CHGA	TMIGD1	BEST4	PVT1	IL6R	KRT80	ETV4	SCGN	OTOP2	EPOP	AJUBA	GFRA2	WNT2	CDH3	ENC1	METTL7A	TRIB3	NFE2L3	GCNT2	CEMIP	HPSE2	MTHFD1L
			e. Prostate ( in 10 iterations )
model	analysis object	loop number	gene_1	gene_2	gene_3	gene_4	gene_5	gene_6	gene_7	gene_8	gene_9	gene_10	gene_11	gene_12	gene_13	gene_14	gene_15	gene_16	gene_17	gene_18	gene_19	gene_20	gene_21	gene_22	gene_23	gene_24	gene_25	gene_26	gene_27	gene_28	gene_29	gene_30	gene_31	gene_32	gene_33	gene_34	gene_35	gene_36	gene_37	gene_38	gene_39	gene_40	gene_41	gene_42	gene_43	gene_44	gene_45	gene_46	gene_47
RF	MCC	0	FOXP4-AS1	APOBEC3C	PGAP4	HPN	DLX2	LURAP1	ANXA2P2	ANGPT1	TROAP	TMLHE	NYNRIN	PIK3C2G	CGREF1	EFNB1	SNHG25	EZH2	LRFN1	SNHG3	SKA3	HOXC6	ARHGEF26	GPRC5B	AC026356.2	ELF3-AS1	MARCKSL1	DLX1	EPHA10	GCNT4	C8orf88	NKAPL	VPS9D1-AS1	PRR36	AL031123.2	MYBL2	HFE	SLC19A1	SLC45A2	PLBD1-AS1	RAB17	NECAB1	SBK1	AOX1	GSTM3	NKX2-3	HOXC4	SCARA3	SIM2
RF	MCC	1	FOXP4-AS1	APOBEC3C	PGAP4	ANXA2P2	DLX2	TROAP	EZH2	SLC45A2	SIM2	ELF3-AS1	HFE	RAB17	DLX1	EFNB1	EPHA10	NKAPL	VPS9D1-AS1	PRR36	AL031123.2	SBK1	AOX1	GSTM3	NKX2-3	SCARA3	HJURP	NECAB1	C8orf88	SLC25A22	MCF2	LURAP1	ANGPT1	TMLHE	NYNRIN	PIK3C2G	SNHG25	GCNT4	SNHG3	HOXC6	AC026356.2	SKA3	MARCKSL1	HPN	PLBD1-AS1	MYBL2	HOXC4	GPRC5B	ARHGEF26
RF	MCC	2	FOXP4-AS1	APOBEC3C	ANXA2P2	PGAP4	EZH2	SNHG3	AC026356.2	MARCKSL1	NKX2-3	HOXC4	LRFN1	C8orf88	GCNT4	VPS9D1-AS1	TMLHE	AOX1	EFNB1	TROAP	SLC45A2	SIM2	LURAP1	MCF2	SLC25A22	CGREF1	HPN	PLBD1-AS1	SCARA3	ELF3-AS1	HFE	SNHG25	AL031123.2	RAB17	NKAPL	EPHA10	DLX1	GPRC5B	DLX2	NYNRIN	ANGPT1	SBK1	SLC19A1	PRR36	PIK3C2G	NECAB1	HOXC6	SKA3	HJURP
RF	MCC	3	FOXP4-AS1	APOBEC3C	ANXA2P2	PGAP4	AL031123.2	EPHA10	AC026356.2	RAB17	SNHG3	ARHGEF26	SKA3	GCNT4	SIM2	GPRC5B	HOXC6	SNHG25	DLX1	SCARA3	NYNRIN	HFE	SBK1	PRR36	PIK3C2G	NECAB1	HJURP	DLX2	ANGPT1	GSTM3	PLBD1-AS1	MARCKSL1	NKX2-3	HOXC4	C8orf88	VPS9D1-AS1	TMLHE	EFNB1	AOX1	SLC45A2	MCF2	SLC25A22	CGREF1	LURAP1	LRFN1	MYBL2	TROAP	EZH2	ELF3-AS1
RF	MCC	4	FOXP4-AS1	APOBEC3C	ANXA2P2	PGAP4	HOXC6	SKA3	EPHA10	SNHG25	GPRC5B	SIM2	GCNT4	ARHGEF26	SNHG3	RAB17	AC026356.2	AL031123.2	DLX1	SCARA3	MYBL2	HFE	ANGPT1	ELF3-AS1	LURAP1	EZH2	SLC25A22	MCF2	SLC45A2	AOX1	EFNB1	TMLHE	HPN	C8orf88	VPS9D1-AS1	MARCKSL1	PLBD1-AS1	DLX2	HJURP	NECAB1	SLC19A1	PRR36	SBK1	HOXC4	NKX2-3	LRFN1	NKAPL	CGREF1	TROAP
RF	MCC	5	FOXP4-AS1	APOBEC3C	ANXA2P2	PGAP4	EPHA10	HOXC6	AC026356.2	ARHGEF26	RAB17	SCARA3	DLX1	AL031123.2	HFE	MYBL2	SIM2	GPRC5B	GCNT4	SNHG25	SKA3	SNHG3	HJURP	TMLHE	NKX2-3	MCF2	VPS9D1-AS1	NKAPL	ELF3-AS1	NECAB1	PRR36	GSTM3	CGREF1	HOXC4	HPN	AOX1	SLC45A2	MARCKSL1	PIK3C2G	TROAP	EZH2	NYNRIN	PLBD1-AS1	LURAP1	ANGPT1	C8orf88	EFNB1	SLC25A22	SBK1
RF	MCC	6	FOXP4-AS1	APOBEC3C	ANXA2P2	PGAP4	HOXC6	SKA3	EPHA10	MCF2	NKX2-3	TMLHE	HJURP	SNHG3	SNHG25	GCNT4	GPRC5B	MYBL2	VPS9D1-AS1	HFE	AL031123.2	DLX1	SCARA3	RAB17	ARHGEF26	SIM2	NKAPL	AC026356.2	DLX2	EFNB1	TROAP	ANGPT1	SLC45A2	SLC25A22	PLBD1-AS1	LRFN1	PIK3C2G	EZH2	HOXC4	CGREF1	GSTM3	PRR36	NECAB1	AOX1	LURAP1	ELF3-AS1	HPN	MARCKSL1	SLC19A1
RF	MCC	7	FOXP4-AS1	APOBEC3C	ANXA2P2	PGAP4	EPHA10	HOXC6	NKX2-3	NKAPL	DLX1	GPRC5B	HFE	SNHG3	SLC25A22	SLC45A2	ANGPT1	TROAP	EFNB1	DLX2	AC026356.2	HJURP	RAB17	ARHGEF26	PLBD1-AS1	MYBL2	SNHG25	SCARA3	LRFN1	SIM2	AL031123.2	VPS9D1-AS1	GCNT4	SKA3	MCF2	TMLHE	EZH2	GSTM3	ELF3-AS1	SBK1	HOXC4	NECAB1	AOX1	LURAP1	HPN	MARCKSL1	SLC19A1	C8orf88	PIK3C2G
RF	MCC	8	FOXP4-AS1	APOBEC3C	ANXA2P2	HOXC6	PGAP4	DLX1	AC026356.2	ARHGEF26	SCARA3	SKA3	GSTM3	TROAP	DLX2	MCF2	EZH2	ELF3-AS1	NECAB1	HOXC4	AOX1	LURAP1	HPN	MARCKSL1	SLC19A1	C8orf88	PIK3C2G	SBK1	AL031123.2	SNHG25	ANGPT1	NKAPL	HFE	SNHG3	SLC25A22	SIM2	EFNB1	HJURP	PRR36	PLBD1-AS1	CGREF1	TMLHE	SLC45A2	GCNT4	GPRC5B	VPS9D1-AS1	EPHA10	MYBL2	RAB17
RF	MCC	9	FOXP4-AS1	APOBEC3C	ANXA2P2	PGAP4	HOXC6	SLC45A2	DLX2	PIK3C2G	PLBD1-AS1	AOX1	SLC19A1	ARHGEF26	MYBL2	AC026356.2	GCNT4	SNHG25	MARCKSL1	TMLHE	HFE	SNHG3	SLC25A22	PRR36	EFNB1	LRFN1	GPRC5B	VPS9D1-AS1	RAB17	SIM2	NKAPL	SBK1	ELF3-AS1	SCARA3	SKA3	GSTM3	TROAP	MCF2	EZH2	NYNRIN	HOXC4	NKX2-3	AL031123.2	EPHA10	LURAP1	NECAB1	CGREF1	HJURP	HPN
RF	MCC	10	FOXP4-AS1	APOBEC3C	ANXA2P2	PGAP4	HOXC6	ARHGEF26	AC026356.2	PIK3C2G	GSTM3	MARCKSL1	MCF2	SNHG25	ANGPT1	HJURP	SKA3	SLC25A22	HOXC4	SBK1	ELF3-AS1	SCARA3	SIM2	AL031123.2	EPHA10	LURAP1	NECAB1	NKX2-3	DLX1	C8orf88	HFE	VPS9D1-AS1	GPRC5B	LRFN1	EFNB1	GCNT4	RAB17	PLBD1-AS1	NKAPL	NYNRIN	SNHG3	CGREF1	PRR36	HPN	TMLHE	TROAP	EZH2	SLC19A1	AOX1
[truncated: 3 more columns]
